# Supplementary material for: Spatial transcriptomic profiling of decalcified murine musculoskeletal samples via Xenium Prime 5K
Source: JBMR Plus. 2026 Apr 14;10(6):ziag070. doi: 10.1093/jbmrpl/ziag070 (PMC13160414; doi:10.1093/jbmrpl/ziag070)
Supplement: ziag070_Supplemental_Files [file ziag070_supplemental_files.zip › Supplemental_Tables_2-4_ziag070.xlsx]

## Sheet: Suppl. Table 2 Xenium 5k Panel
gene_name	gene_id	num_codewords	num_probesets	protein_name	location	cell_type	cellchat_pathway
A1cf	ENSMUSG00000052595	2	2	APOBEC1 complementation factor (APOBEC1-stimulating protein)	Nucleus
A2m	ENSMUSG00000030111	2	2	Alpha-2-macroglobulin-P (Alpha-2-macroglobulin)	Secreted	glioblast;Bergmann glial cell
Aatf	ENSMUSG00000018697	2	2	Protein AATF (Apoptosis-antagonizing transcription factor) (Rb-binding protein Che-1) (Traube protein)	Nucleus
Abca1	ENSMUSG00000015243	2	2	Phospholipid-transporting ATPase ABCA1	Cell membrane	glioblast	ApoA
Abca13	ENSMUSG00000004668	2	2	ATP-binding cassette sub-family A member 13	Cytoplasmic vesicle membrane	kidney distal convoluted tubule epithelial cell;kidney loop of Henle ascending limb epithelial cell;kidney loop of Henle thick ascending limb epithelial cell;kidney loop of Henle medullary thick ascending limb epithelial cell;kidney loop of Henle cortical thick ascending limb epithelial cell;kidney loop of Henle thin ascending limb epithelial cell;kidney epithelial cell;kidney cortex tubule cell;…
Abca3	ENSMUSG00000024130	2	2	Phospholipid-transporting ATPase ABCA3	Endosome	epithelial cell of lung;epithelial cell of alveolus of lung;pneumocyte;type II pneumocyte;lung secretory cell
Abca4	ENSMUSG00000028125	2	2	Retinal-specific phospholipid-transporting ATPase ABCA4	Membrane
Abca7	ENSMUSG00000035722	3	3	ATP-binding cassette sub-family A member 7	Cell membrane
Abca8a	ENSMUSG00000041828	2	2	ABC-type organic anion transporter ABCA8A	Cell membrane	mesenchymal stem cell;Schwann cell;cardiac neuron;connective tissue cell;fibroblast;pancreatic stellate cell;fibroblast of cardiac tissue;fibroblast of lung;adventitial cell
Abca8b	ENSMUSG00000020620	2	2	ABC-type organic anion transporter ABCA8B	Cell membrane
Abcb1a	ENSMUSG00000040584	2	2	ATP-dependent translocase ABCB1 (ATP-binding cassette sub-family B member 1A) (MDR1A) (Multidrug resistance protein 1A)	Cell membrane	enterocyte;enterocyte of epithelium of large intestine;blood vessel endothelial cell;endothelial stalk cell;intestinal epithelial cell;epithelial cell of large intestine;endothelial cell;endothelial cell of vascular tree
Abcb1b	ENSMUSG00000028970	2	2	ATP-dependent translocase ABCB1 (ATP-binding cassette sub-family B member 1B) (Multidrug resistance protein 1B)	Cell membrane	skeletal muscle satellite cell;muscle precursor cell
Abcb4	ENSMUSG00000042476	2	2	Phosphatidylcholine translocator ABCB4	Cell membrane
Abcb8	ENSMUSG00000028973	2	2	Mitochondrial potassium channel ATP-binding subunit (ATP-binding cassette sub-family B member 8, mitochondrial) (ABCB8) (Mitochondrial sulfonylurea-receptor) (MITOSUR)	Mitochondrion inner membrane
Abcc1	ENSMUSG00000023088	2	2	Multidrug resistance-associated protein 1	Cell membrane
Abcc6	ENSMUSG00000030834	2	2	ATP-binding cassette sub-family C member 6	Basolateral cell membrane
Abcc8	ENSMUSG00000040136	2	2	ATP-binding cassette, sub-family C (CFTR/MRP), member 8		epithelial cell;pancreatic endocrine cell;type B pancreatic cell;pancreatic A cell;pancreatic D cell;pancreatic PP cell;glandular epithelial cell;enteroendocrine cell;PP cell;endocrine cell
Abcc9	ENSMUSG00000030249	2	2	ATP-binding cassette sub-family C member 9 (Sulfonylurea receptor 2)	Membrane	vascular leptomeningeal cell;fibroblast;hepatic stellate cell;mesothelial fibroblast;pericyte;mural cell
Abcd2	ENSMUSG00000055782	2	2	ATP-binding cassette sub-family D member 2	Peroxisome membrane
Abcd3	ENSMUSG00000028127	3	2	ATP-binding cassette sub-family D member 3	Peroxisome membrane
Abcf1	ENSMUSG00000038762	2	2	ATP-binding cassette sub-family F member 1	Cytoplasm
Abcg2	ENSMUSG00000029802	2	2	Broad substrate specificity ATP-binding cassette transporter ABCG2	Cell membrane	vasa recta descending limb cell;endothelial stalk cell;prostate gland microvascular endothelial cell
Abcg8	ENSMUSG00000024254	2	2	ATP-binding cassette sub-family G member 8	Cell membrane
Abhd17c	ENSMUSG00000038459	2	2	Alpha/beta hydrolase domain-containing protein 17C (Abhydrolase domain-containing protein 17C)	Recycling endosome membrane	type I pneumocyte
Abhd4	ENSMUSG00000040997	2	2	(Lyso)-N-acylphosphatidylethanolamine lipase
Abhd5	ENSMUSG00000032540	2	2	1-acylglycerol-3-phosphate O-acyltransferase ABHD5	Cytoplasm;Lipid droplet	megakaryocyte-erythroid progenitor cell;granulocytopoietic cell
Abi1	ENSMUSG00000058835	2	2	Abl interactor 1 (Abelson interactor 1) (Abi-1) (Ablphilin-1) (Eps8 SH3 domain-binding protein) (Eps8-binding protein) (Spectrin SH3 domain-binding protein 1) (e3B1)	Cytoplasm
Abi3bp	ENSMUSG00000035258	2	2	ABI family member 3 binding protein		basal epithelial cell of tracheobronchial tree;smooth muscle cell of the pulmonary artery;connective tissue cell;fibroblast;pancreatic stellate cell;fibroblast of connective tissue of prostate;chondrocyte
Abitram	ENSMUSG00000038827	2	2	Protein Abitram (Actin-binding transcription modulator) (Protein Simiate)	Nucleus speckle
Abl1	ENSMUSG00000026842	2	2	Tyrosine-protein kinase ABL1	Cytoplasm
Abracl	ENSMUSG00000078453	2	2	Costars family protein ABRACL (ABRA C-terminal-like protein)		type B pancreatic cell;skeletal muscle fiber
Abraxas1	ENSMUSG00000035234	2	2	BRCA1-A complex subunit Abraxas 1 (Coiled-coil domain-containing protein 98) (Protein FAM175A)	Nucleus
Abraxas2	ENSMUSG00000030965	2	2	BRISC complex subunit Abraxas 2 (Abraxas brother protein 1) (Protein FAM175B)	Cytoplasm
Acaa2	ENSMUSG00000036880	3	2	3-ketoacyl-CoA thiolase, mitochondrial	Mitochondrion	granulosa cell
Acaca	ENSMUSG00000020532	2	2	Acetyl-CoA carboxylase 1 (ACC1)	Cytoplasm
Acacb	ENSMUSG00000042010	2	2	Acetyl-CoA carboxylase 2	Mitochondrion	kidney loop of Henle ascending limb epithelial cell;kidney loop of Henle thick ascending limb epithelial cell;kidney loop of Henle medullary thick ascending limb epithelial cell;kidney loop of Henle cortical thick ascending limb epithelial cell;kidney loop of Henle thin ascending limb epithelial cell;kidney connecting tubule epithelial cell;kidney loop of Henle epithelial cell
Acan	ENSMUSG00000030607	2	2	Aggrecan core protein (Cartilage-specific proteoglycan core protein) (CSPCP)	Secreted	stromal cell;chondrocyte
Ace	ENSMUSG00000020681	2	2	Angiotensin-converting enzyme (ACE)	Cell membrane	blood vessel endothelial cell;vein endothelial cell;endothelial cell of artery;capillary endothelial cell;endothelial cell of vascular tree;muscle cell;smooth muscle cell;smooth muscle cell of the pulmonary artery;tracheobronchial smooth muscle cell;bronchial smooth muscle cell;non-classical monocyte
Ace2	ENSMUSG00000015405	2	2	Angiotensin-converting enzyme 2	Secreted	pancreatic A cell;pancreatic PP cell;PP cell
Acer1	ENSMUSG00000045019	2	2	Alkaline ceramidase 1 (AlkCDase 1) (Alkaline CDase 1) (maCER1)	Endoplasmic reticulum membrane
Ache	ENSMUSG00000023328	2	2	Acetylcholinesterase (AChE)	Synapse;Secreted;Cell membrane
Ackr1	ENSMUSG00000037872	2	2	Atypical chemokine receptor 1 (Duffy antigen/chemokine receptor) (CD antigen CD234)	Early endosome		CCL;CXCL
Ackr2	ENSMUSG00000044534	2	2	Atypical chemokine receptor 2 (C-C chemokine receptor D6) (Chemokine-binding protein 2) (Chemokine-binding protein D6)	Early endosome		CCL
Ackr3	ENSMUSG00000044337	2	2	Atypical chemokine receptor 3 (C-X-C chemokine receptor type 7) (CXC-R7) (CXCR-7) (Chemokine orphan receptor 1) (G-protein coupled receptor RDC1 homolog) (RDC-1)	Cell membrane	vein endothelial cell;prostate gland microvascular endothelial cell;endothelial cell of lymphatic vessel;fibroblast of connective tissue of prostate	CXCL;MIF
Ackr4	ENSMUSG00000079355	2	2	Atypical chemokine receptor 4 (C-C chemokine receptor type 11) (C-C CKR-11) (CC-CKR-11) (CCR-11) (CC chemokine receptor-like 1) (CCRL1) (CCX CKR)	Early endosome	basal cell of prostate epithelium;endothelial cell of lymphatic vessel	CCL
Acly	ENSMUSG00000020917	3	2	ATP-citrate synthase	Cytoplasm	pancreatic endocrine cell;type B pancreatic cell;glandular epithelial cell;enteroendocrine cell;endocrine cell
Acod1	ENSMUSG00000022126	2	2	Cis-aconitate decarboxylase (CAD)	Mitochondrion
Acot6	ENSMUSG00000043487	2	2	Acyl-coenzyme A thioesterase 6 (Acyl-CoA thioesterase 6)	Peroxisome
Acox1	ENSMUSG00000020777	4	2	Peroxisomal acyl-coenzyme A oxidase 1 (AOX)	Peroxisome	enterocyte;enterocyte of epithelium of large intestine;epithelial cell of proximal tubule;hepatocyte;epithelial cell of large intestine
Acp2	ENSMUSG00000002103	2	2	Lysosomal acid phosphatase (LAP)	Lysosome membrane
Acp5	ENSMUSG00000001348	2	2	Tartrate-resistant acid phosphatase type 5 (TR-AP)	Lysosome	Kupffer cell;erythrocyte
Acr	ENSMUSG00000022622	2	2	Acrosin
Acsl1	ENSMUSG00000018796	2	2	Long-chain-fatty-acid--CoA ligase 1	Mitochondrion outer membrane	seminal vesicle glandular cell;hepatocyte
Acsl4	ENSMUSG00000031278	2	2	Long-chain-fatty-acid--CoA ligase 4	Mitochondrion outer membrane
Acsl6	ENSMUSG00000020333	3	2	Long-chain-fatty-acid--CoA ligase 6	Mitochondrion outer membrane
Acss1	ENSMUSG00000027452	2	2	Acetyl-coenzyme A synthetase 2-like, mitochondrial	Mitochondrion matrix	renal intercalated cell;renal alpha-intercalated cell;kidney distal convoluted tubule epithelial cell;kidney connecting tubule epithelial cell
Acss2	ENSMUSG00000027605	2	2	Acetyl-coenzyme A synthetase, cytoplasmic	Cytoplasm
Actc1	ENSMUSG00000068614	2	2	Actin, alpha cardiac muscle 1	Cytoplasm	muscle cell;cardiac muscle cell;smooth muscle cell;vascular associated smooth muscle cell;aortic smooth muscle cell
Actg2	ENSMUSG00000059430	2	2	Actin, gamma-enteric smooth muscle	Cytoplasm	muscle cell;smooth muscle cell;vascular associated smooth muscle cell;aortic smooth muscle cell;smooth muscle cell of prostate
Actl6a	ENSMUSG00000027671	2	2	Actin-like protein 6A (53 kDa BRG1-associated factor A) (Actin-related protein Baf53a) (BRG1-associated factor 53A) (BAF53A)	Nucleus
Actl6b	ENSMUSG00000029712	2	2	Actin-like protein 6B (53 kDa BRG1-associated factor B) (Actin-related protein Baf53b) (ArpN-alpha) (ArpNa) (BRG1-associated factor 53B) (BAF53B)	Nucleus
Actn1	ENSMUSG00000015143	2	2	Alpha-actinin-1 (Alpha-actinin cytoskeletal isoform) (F-actin cross-linking protein) (Non-muscle alpha-actinin-1)	Cytoplasm
Actn2	ENSMUSG00000052374	2	2	Alpha-actinin-2 (Alpha-actinin skeletal muscle isoform 2) (F-actin cross-linking protein)	Cytoplasm	cardiac muscle cell;innate lymphoid cell
Actr1a	ENSMUSG00000025228	2	2	Alpha-centractin (Centractin) (ARP1) (Actin-RPV) (Centrosome-associated actin homolog)	Cytoplasm
Actr1b	ENSMUSG00000037351	2	2	Beta-centractin (Actin-related protein 1B) (ARP1B)	Cytoplasm
Actr2	ENSMUSG00000020152	3	2	Actin-related protein 2 (Actin-like protein 2)	Cytoplasm
Acvr1	ENSMUSG00000026836	2	2	Activin receptor type-1	Membrane		TGFb;BMP;AMH
Acvr1b	ENSMUSG00000000532	2	2	Activin receptor type-1B	Cell membrane		TGFb;GDF;MSTN;NODAL;ACTIVIN
Acvr1c	ENSMUSG00000026834	2	2	Activin receptor type-1C	Membrane		TGFb;NODAL;ACTIVIN
Acvr2a	ENSMUSG00000052155	2	2	Activin receptor type-2A	Cell membrane		BMP;BMP10;GDF;MSTN;NODAL;ACTIVIN
Acvr2b	ENSMUSG00000061393	2	2	Activin receptor type-2B	Cell membrane	cell of skeletal muscle	BMP;GDF;MSTN;NODAL;ACTIVIN
Acvrl1	ENSMUSG00000000530	2	2	Serine/threonine-protein kinase receptor R3 (SKR3)	Cell membrane	squamous epithelial cell;blood vessel endothelial cell;vein endothelial cell;endothelial cell of artery;capillary endothelial cell;endothelial cell;endothelial cell of vascular tree;kidney cortex artery cell;smooth muscle cell;smooth muscle cell of the pulmonary artery;tracheobronchial smooth muscle cell;bronchial smooth muscle cell	BMP10
Ada	ENSMUSG00000017697	2	2	Adenosine deaminase	Cell membrane
Adad1	ENSMUSG00000027719	2	2	Adenosine deaminase domain-containing protein 1 (Testis nuclear RNA-binding protein)	Nucleus
Adad2	ENSMUSG00000024266	2	2	Adenosine deaminase domain-containing protein 2	Nucleus
Adam10	ENSMUSG00000054693	2	2	Disintegrin and metalloproteinase domain-containing protein 10 (ADAM 10)	Cell membrane
Adam17	ENSMUSG00000052593	2	2	Disintegrin and metalloproteinase domain-containing protein 17 (ADAM 17)	Secreted
Adam18	ENSMUSG00000031552	2	2	Disintegrin and metalloproteinase domain-containing protein 18 (ADAM 18) (Disintegrin and metalloproteinase domain-containing protein 27) (ADAM 27) (Transmembrane metalloproteinase-like, disintegrin-like, and cysteine-rich protein III) (tMDC III)	Membrane
Adam28	ENSMUSG00000014725	2	2	Disintegrin and metalloproteinase domain-containing protein 28 (ADAM 28)	Membrane	basal cell of prostate epithelium
Adamdec1	ENSMUSG00000022057	2	2	ADAM DEC1	Secreted
Adamts1	ENSMUSG00000022893	2	2	A disintegrin and metalloproteinase with thrombospondin motifs 1 (ADAM-TS 1) (ADAM-TS1) (ADAMTS-1)	Secreted	neuroendocrine cell;smooth muscle cell;smooth muscle cell of trachea;vascular leptomeningeal cell;hepatic stellate cell;pulmonary interstitial fibroblast;mesothelial fibroblast;mesangial cell
Adamts13	ENSMUSG00000014852	2	2	A disintegrin and metalloproteinase with thrombospondin motifs 13 (ADAM-TS 13) (ADAM-TS13) (ADAMTS-13)	Secreted
Adamts14	ENSMUSG00000059901	2	2	A disintegrin-like and metallopeptidase (Reprolysin type) with thrombospondin type 1 motif, 14	Secreted
Adamts18	ENSMUSG00000053399	2	2	A disintegrin and metalloproteinase with thrombospondin motifs 18 (ADAM-TS 18) (ADAM-TS18) (ADAMTS-18)	Secreted
Adamts20	ENSMUSG00000022449	2	2	A disintegrin and metalloproteinase with thrombospondin motifs 20 (ADAM-TS 20) (ADAM-TS20) (ADAMTS-20)	Secreted
Adamts3	ENSMUSG00000043635	2	2	A disintegrin-like and metallopeptidase (Reprolysin type) with thrombospondin type 1 motif, 3	Secreted	medium spiny neuron
Adamts5	ENSMUSG00000022894	2	2	A disintegrin and metalloproteinase with thrombospondin motifs 5 (ADAM-TS 5) (ADAM-TS5) (ADAMTS-5)	Secreted	mesenchymal stem cell;mesenchymal stem cell of adipose tissue;connective tissue cell;pancreatic stellate cell;fibroblast of cardiac tissue;mesangial cell
Adamts6	ENSMUSG00000046169	2	2	A disintegrin-like and metallopeptidase (reprolysin type) with thrombospondin type 1 motif, 6	Secreted
Adar	ENSMUSG00000027951	2	2	Double-stranded RNA-specific adenosine deaminase (DRADA)	Nucleus
Adarb1	ENSMUSG00000020262	2	2	Double-stranded RNA-specific editase 1	Nucleus
Adcy1	ENSMUSG00000020431	3	2	Adenylate cyclase type 1	Membrane	lamp5 GABAergic cortical interneuron;corticothalamic-projecting glutamatergic cortical neuron;L6 corticothalamic-projecting glutamatergic cortical neuron;hippocampal neuron
Adcy2	ENSMUSG00000021536	2	2	Adenylate cyclase type 2	Membrane	L5/6 near-projecting glutamatergic neuron of the primary motor cortex
Adcy3	ENSMUSG00000020654	2	2	Adenylate cyclase type 3	Cell membrane
Adcy8	ENSMUSG00000022376	2	2	Adenylate cyclase type 8	Cell membrane	cerebellar Golgi cell;Cajal-Retzius cell
Adcyap1	ENSMUSG00000024256	2	2	Pituitary adenylate cyclase-activating polypeptide (PACAP)	Secreted
Adcyap1r1	ENSMUSG00000029778	2	2	Pituitary adenylate cyclase-activating polypeptide type I receptor (PACAP type I receptor) (PACAP-R-1) (PACAP-R1)	Cell membrane	glioblast;hypendymal cell	PACAP
Add2	ENSMUSG00000030000	2	2	Beta-adducin (Add97) (Erythrocyte adducin subunit beta)	Cytoplasm
Adgra2	ENSMUSG00000031486	2	2	Adhesion G protein-coupled receptor A2 (G-protein coupled receptor 124) (Tumor endothelial marker 5)	Cell membrane		ADGRA
Adgra3	ENSMUSG00000029090	2	2	Adhesion G protein-coupled receptor A3 (G-protein coupled receptor 125)	Membrane
Adgrb1	ENSMUSG00000034730	2	2	Adhesion G protein-coupled receptor B1 (Brain-specific angiogenesis inhibitor 1)	Cell membrane		ADGRB
Adgre1	ENSMUSG00000004730	2	2	Adhesion G protein-coupled receptor E1 (Cell surface glycoprotein F4/80) (EGF-like module receptor 1) (EGF-like module-containing mucin-like hormone receptor-like 1) (EMR1 hormone receptor)	Cell membrane	phagocyte;macrophage;professional antigen presenting cell;myeloid leukocyte;myeloid cell
Adgre5	ENSMUSG00000002885	2	2	Adhesion G protein-coupled receptor E5 (Leukocyte antigen CD97) (CD antigen CD97)	Cell membrane	blood vessel endothelial cell;kidney efferent arteriole endothelial cell;endothelial cell of artery;capillary endothelial cell;fenestrated cell;glomerular endothelial cell;endothelial cell of vascular tree	ADGRE
Adgrf1	ENSMUSG00000041293	2	2	Adhesion G-protein coupled receptor F1 (G protein-coupled receptor 110)	Cell membrane
Adgrf5	ENSMUSG00000056492	2	2	Adhesion G protein-coupled receptor F5 (G-protein coupled receptor 116)	Cell membrane	epithelial cell;renal intercalated cell;renal alpha-intercalated cell;squamous epithelial cell;blood vessel endothelial cell;vein endothelial cell;vasa recta descending limb cell;endothelial stalk cell;kidney efferent arteriole endothelial cell;endothelial cell of artery;kidney capillary endothelial cell;capillary endothelial cell;prostate gland microvascular endothelial cell;glomerular endotheli…
Adgrg1	ENSMUSG00000031785	2	2	Adhesion G-protein coupled receptor G1 (G-protein coupled receptor 56) (Serpentine receptor cyt28)	Cell membrane	glioblast;Sertoli cell	ADGRG
Adgrg2	ENSMUSG00000031298	2	2	Adhesion G-protein coupled receptor G2 (G-protein coupled receptor 64) (Mouse epididymis-specific protein 6) (Me6)	Apical cell membrane
Adgrg5	ENSMUSG00000061577	2	2	Adhesion G-protein coupled receptor G5 (G-protein coupled receptor 114) (G-protein coupled receptor PGR27)	Cell membrane
Adgrg6	ENSMUSG00000039116	2	2	Adhesion G-protein coupled receptor G6 (Developmentally regulated G-protein-coupled receptor) (G-protein coupled receptor 126)	Cell membrane	vein endothelial cell;sst chodl GABAergic cortical interneuron	ADGRG
Adgrg7	ENSMUSG00000022755	2	2	Adhesion G-protein coupled receptor G7 (G-protein coupled receptor 128)	Membrane
Adgrl1	ENSMUSG00000013033	2	2	Adhesion G protein-coupled receptor L1 (Calcium-independent alpha-latrotoxin receptor 1) (CIRL-1) (Latrophilin-1) (Lectomedin-2)	Cell membrane		ADGRL
Adgrl2	ENSMUSG00000028184	2	2	Adhesion G protein-coupled receptor L2 (Calcium-independent alpha-latrotoxin receptor 2) (CIRL-2) (Latrophilin-2)	Membrane		ADGRL
Adgrl3	ENSMUSG00000037605	2	2	Adhesion G protein-coupled receptor L3 (Latrophilin-3) (Lectomedin-3)	Cell membrane	Bergmann glial cell	ADGRL
Adgrv1	ENSMUSG00000069170	2	2	Adhesion G-protein coupled receptor V1 (ADGRV1)	Cell membrane	ependymal cell;hypendymal cell;neural progenitor cell
Adh5	ENSMUSG00000028138	2	2	Alcohol dehydrogenase class-3	Cytoplasm	Sertoli cell;mesothelial cell;Leydig cell
Adipoq	ENSMUSG00000022878	2	2	Adiponectin (30 kDa adipocyte complement-related protein) (Adipocyte complement-related 30 kDa protein) (ACRP30) (Adipocyte, C1q and collagen domain-containing protein) (Adipocyte-specific protein AdipoQ)	Secreted
Adipor1	ENSMUSG00000026457	3	2	Adiponectin receptor protein 1 (Progestin and adipoQ receptor family member 1) (Progestin and adipoQ receptor family member I)	Cell membrane	enucleate erythrocyte;immature B cell	ADIPONECTIN
Adm	ENSMUSG00000030790	2	2	Pro-adrenomedullin	Secreted		ADM
Adora1	ENSMUSG00000042429	3	2	Adenosine receptor A1	Cell membrane	L5/6 near-projecting glutamatergic neuron of the primary motor cortex;corticothalamic-projecting glutamatergic cortical neuron;L6 corticothalamic-projecting glutamatergic cortical neuron;L6b glutamatergic cortical neuron	CD39;Adenosine
Adora2a	ENSMUSG00000020178	2	2	Adenosine receptor A2a	Cell membrane		CD39;Adenosine
Adora2b	ENSMUSG00000018500	2	2	Adenosine receptor A2b	Cell membrane		CD39;Adenosine
Adprhl1	ENSMUSG00000031448	2	2	Inactive ADP-ribosyltransferase ARH2 (ADP-ribosylhydrolase-like protein 1) ([Protein ADP-ribosylarginine] hydrolase-like protein 1)	Cytoplasm
Adra1a	ENSMUSG00000045875	3	3	Alpha-1A adrenergic receptor (Alpha-1A adrenoreceptor) (Alpha-1A adrenoceptor) (Alpha-1C adrenergic receptor)	Nucleus membrane	interneuron;cortical interneuron;lamp5 GABAergic cortical interneuron;sst chodl GABAergic cortical interneuron;inhibitory interneuron;GABAergic neuron	Adrenaline;Noradrenaline
Adra1b	ENSMUSG00000050541	3	3	Alpha-1B adrenergic receptor (Alpha-1B adrenoreceptor) (Alpha-1B adrenoceptor)	Nucleus membrane	vip GABAergic cortical interneuron	Adrenaline;Noradrenaline
Adra2a	ENSMUSG00000033717	2	2	Alpha-2A adrenergic receptor (Alpha-2A adrenoreceptor) (Alpha-2A adrenoceptor) (Alpha-2AAR)	Cell membrane		Adrenaline;Noradrenaline
Adrb1	ENSMUSG00000035283	2	2	Beta-1 adrenergic receptor (Beta-1 adrenoreceptor) (Beta-1 adrenoceptor)	Cell membrane	tracheobronchial smooth muscle cell;bronchial smooth muscle cell	Adrenaline;Noradrenaline
Adrb2	ENSMUSG00000045730	2	2	Beta-2 adrenergic receptor (Beta-2 adrenoreceptor) (Beta-2 adrenoceptor)	Cell membrane	basal cell;stem cell of epidermis;basal epithelial cell of tracheobronchial tree;epidermal cell;tracheobronchial smooth muscle cell;bronchial smooth muscle cell	Adrenaline;Noradrenaline
Adrb3	ENSMUSG00000031489	2	2	Beta-3 adrenergic receptor (Beta-3 adrenoreceptor) (Beta-3 adrenoceptor)	Cell membrane		Adrenaline;Noradrenaline
Adtrp	ENSMUSG00000058022	2	2	Androgen-dependent TFPI-regulating protein (Fatty acid esters of hydroxy fatty acids hydrolase ADTRP) (FAHFA hydrolase ADTRP)	Cell membrane
Aebp2	ENSMUSG00000030232	2	2	Zinc finger protein AEBP2 (Adipocyte enhancer-binding protein 2) (AE-binding protein 2)	Nucleus
Afap1l2	ENSMUSG00000025083	2	2	Actin filament-associated protein 1-like 2 (AFAP1-like protein 2)	Cytoplasm
Afdn	ENSMUSG00000068036	2	2	Afadin (Afadin adherens junction formation factor) (Protein Af-6)	Cell junction
Afg3l2	ENSMUSG00000024527	2	2	AFG3-like protein 2	Mitochondrion inner membrane
Afp	ENSMUSG00000054932	2	2	Alpha-fetoprotein (Alpha-1-fetoprotein) (Alpha-fetoglobulin)	Secreted
Ager	ENSMUSG00000015452	3	3	Advanced glycosylation end product-specific receptor (Receptor for advanced glycosylation end products)	Cell membrane	multi-ciliated epithelial cell;ciliated columnar cell of tracheobronchial tree;ciliated cell of the bronchus;epithelial cell of lung;epithelial cell of alveolus of lung;pneumocyte;type I pneumocyte;type II pneumocyte;respiratory epithelial cell;epithelial cell of lower respiratory tract;club cell;bronchial epithelial cell;enucleate erythrocyte;lung secretory cell
Agl	ENSMUSG00000033400	2	2	Glycogen debranching enzyme	Cytoplasm
Ago1	ENSMUSG00000041530	2	2	Protein argonaute-1 (Argonaute1) (mAgo1) (Argonaute RISC catalytic component 1) (Eukaryotic translation initiation factor 2C 1) (eIF-2C 1) (eIF2C 1) (Piwi/argonaute family protein meIF2C1)	Cytoplasm
Ago2	ENSMUSG00000036698	2	2	Protein argonaute-2 (Argonaute2) (mAgo2)	Cytoplasm
Ago3	ENSMUSG00000028842	2	2	Protein argonaute-3 (Argonaute3) (mAgo3)	Cytoplasm
Agpat3	ENSMUSG00000001211	3	2	1-acyl-sn-glycerol-3-phosphate acyltransferase gamma	Endoplasmic reticulum membrane
Agpat4	ENSMUSG00000023827	2	2	1-acyl-sn-glycerol-3-phosphate acyltransferase delta	Endoplasmic reticulum membrane
Agps	ENSMUSG00000042410	2	2	Alkyldihydroxyacetonephosphate synthase, peroxisomal (Alkyl-DHAP synthase)	Peroxisome membrane	ciliated epithelial cell;columnar/cuboidal epithelial cell
Agr3	ENSMUSG00000036231	2	2	Anterior gradient protein 3	Endoplasmic reticulum
Agrn	ENSMUSG00000041936	2	2	Agrin	Synapse	glioblast;vascular leptomeningeal cell;mesothelial fibroblast;neural progenitor cell
Agrp	ENSMUSG00000005705	2	2	Agouti-related protein	Secreted	kidney glomerular epithelial cell;podocyte
Agt	ENSMUSG00000031980	2	2	Angiotensinogen (Serpin A8)	Secreted	hepatocyte;muscle cell;smooth muscle cell;vascular associated smooth muscle cell;aortic smooth muscle cell	AGT
Agtr1a	ENSMUSG00000049115	2	2	Type-1 angiotensin II receptor A (Angiotensin II type-1 receptor A) (AT1 receptor A)	Cell membrane	luminal epithelial cell of mammary gland;mammary gland epithelial cell;hepatic stellate cell;mesangial cell	AGT
Agtr1b	ENSMUSG00000054988	2	2	Type-1 angiotensin II receptor B (AT3) (Angiotensin II type-1 receptor B) (AT1 receptor B)	Cell membrane		AGT
Agtr2	ENSMUSG00000068122	2	2	Type-2 angiotensin II receptor (Angiotensin II type-2 receptor) (AT2 receptor)	Cell membrane	stromal cell;stromal cell of ovary;interstitial cell of ovary	AGT
Agtrap	ENSMUSG00000029007	2	2	Type-1 angiotensin II receptor-associated protein (AT1 receptor-associated protein)	Endoplasmic reticulum membrane
Agxt2	ENSMUSG00000089678	2	2	Alanine--glyoxylate aminotransferase 2, mitochondrial (AGT 2)	Mitochondrion
Ahi1	ENSMUSG00000019986	2	2	Jouberin (Abelson helper integration site 1 protein) (AHI-1)	Cytoplasm	sst chodl GABAergic cortical interneuron
Ahr	ENSMUSG00000019256	2	2	Aryl hydrocarbon receptor (Ah receptor) (AhR)	Cytoplasm	basal epithelial cell of tracheobronchial tree
Aicda	ENSMUSG00000040627	2	2	Single-stranded DNA cytosine deaminase	Nucleus
Aida	ENSMUSG00000042901	2	2	Axin interactor, dorsalization-associated protein (Axin interaction partner and dorsalization antagonist)
Aif1	ENSMUSG00000024397	2	2	Allograft inflammatory factor 1 (AIF-1) (Ionized calcium-binding adapter molecule 1)	Cytoplasm	phagocyte;macrophage;tissue-resident macrophage;Kupffer cell;central nervous system macrophage;microglial cell;lung macrophage;hematopoietic cell;leukocyte;professional antigen presenting cell;dendritic cell;conventional dendritic cell;myeloid dendritic cell;CD1c-positive myeloid dendritic cell;myeloid leukocyte;myeloid cell
Aif1l	ENSMUSG00000001864	2	2	Allograft inflammatory factor 1-like (Ionized calcium-binding adapter molecule 2)	Cytoplasm	kidney collecting duct epithelial cell;kidney collecting duct principal cell;renal principal cell;renal intercalated cell;renal beta-intercalated cell;renal alpha-intercalated cell;kidney loop of Henle thick ascending limb epithelial cell;kidney collecting duct cell
Aifm1	ENSMUSG00000036932	2	2	Apoptosis-inducing factor 1, mitochondrial	Mitochondrion intermembrane space
Aim2	ENSMUSG00000037860	2	2	Interferon-inducible protein AIM2 (Interferon-inducible protein 210) (Ifi-210) (Interferon-inducible protein p210)	Cytoplasm
Aip	ENSMUSG00000024847	2	2	AH receptor-interacting protein (AIP) (Aryl-hydrocarbon receptor-interacting protein)	Cytoplasm
Aire	ENSMUSG00000000731	2	2	Autoimmune regulator (Autoimmune polyendocrinopathy candidiasis ectodermal dystrophy protein homolog) (APECED protein homolog)	Nucleus
Ajuba	ENSMUSG00000022178	2	2	LIM domain-containing protein ajuba	Cytoplasm
Ak4	ENSMUSG00000028527	2	2	Adenylate kinase 4, mitochondrial (AK 4)	Mitochondrion matrix
Akap5	ENSMUSG00000021057	2	2	A-kinase anchor protein 5 (AKAP-5) (A-kinase anchor protein 150 kDa) (AKAP 150) (P150) (cAMP-dependent protein kinase regulatory subunit II high affinity-binding protein)	Postsynaptic recycling endosome membrane	multi-ciliated epithelial cell;ciliated columnar cell of tracheobronchial tree;ciliated cell of the bronchus;epithelial cell of lung;epithelial cell of alveolus of lung;pneumocyte;type I pneumocyte;bronchial epithelial cell
Akap9	ENSMUSG00000040407	2	2	A-kinase anchor protein 9 (AKAP-9) (Protein kinase A-anchoring protein 9) (PRKA9)	Golgi apparatus
Akip1	ENSMUSG00000031023	2	2	A-kinase-interacting protein 1 (Breast cancer-associated gene 3 protein) (PKA-interacting protein) (Proline-rich protein BCA3)	Nucleus
Akr1b3	ENSMUSG00000001642	2	2			mesothelial cell of pleura;mesothelial cell of visceral pleura;epithelial cell of prostate;luminal cell of prostate epithelium
Akt1	ENSMUSG00000001729	2	2	RAC-alpha serine/threonine-protein kinase	Cytoplasm	Leydig cell
Akt1s1	ENSMUSG00000011096	2	2	Proline-rich AKT1 substrate 1 (Proline-rich AKT substrate)	Cytoplasm
Akt2	ENSMUSG00000004056	2	2	RAC-beta serine/threonine-protein kinase	Cytoplasm
Akt3	ENSMUSG00000019699	2	2	RAC-gamma serine/threonine-protein kinase	Nucleus
Aldh1a2	ENSMUSG00000013584	2	2	Retinal dehydrogenase 2 (RALDH 2) (RalDH2)	Cytoplasm	mesothelial cell;mesothelial cell of pleura;mesothelial cell of visceral pleura;ovarian surface epithelial cell;vascular leptomeningeal cell (Mmus)
Aldh1a3	ENSMUSG00000015134	2	2	Retinaldehyde dehydrogenase 3 (RALDH-3) (RalDH3)	Cytoplasm	luminal epithelial cell of mammary gland;mammary gland epithelial cell
Aldh1l1	ENSMUSG00000030088	2	2	Cytosolic 10-formyltetrahydrofolate dehydrogenase (10-FTHFDH) (FDH)	Cytoplasm	glioblast;renal intercalated cell;renal beta-intercalated cell;renal alpha-intercalated cell;hepatocyte
Aldh1l2	ENSMUSG00000020256	2	2	Mitochondrial 10-formyltetrahydrofolate dehydrogenase (Mitochondrial 10-FTHFDH) (mtFDH)	Mitochondrion
Aldh2	ENSMUSG00000029455	1	1	Aldehyde dehydrogenase, mitochondrial	Mitochondrion matrix	smooth muscle cell of the pulmonary artery
Aldh3a1	ENSMUSG00000019102	2	2	Aldehyde dehydrogenase, dimeric NADP-preferring	Cytoplasm	basal cell;basal cell of epidermis;stem cell of epidermis;keratinocyte;stratified epithelial cell;urothelial cell;bladder urothelial cell;epidermal cell;bladder cell
Aldh4a1	ENSMUSG00000028737	2	2	Delta-1-pyrroline-5-carboxylate dehydrogenase, mitochondrial (P5C dehydrogenase)	Mitochondrion matrix
Aldh9a1	ENSMUSG00000026687	2	2	4-trimethylaminobutyraldehyde dehydrogenase (TMABA-DH) (TMABADH)	Cytoplasm
Aldoa	ENSMUSG00000030695	3	2	Fructose-bisphosphate aldolase A	Cytoplasm	Sertoli cell;Leydig cell
Aldoc	ENSMUSG00000017390	3	2	Fructose-bisphosphate aldolase C		glioblast;luminal epithelial cell of mammary gland;mammary gland epithelial cell;neuron associated cell;glial cell;macroglial cell;astrocyte;astrocyte of the cerebellum
Alg13	ENSMUSG00000041718	2	2	Putative bifunctional UDP-N-acetylglucosamine transferase and deubiquitinase ALG13	Endoplasmic reticulum
Alk	ENSMUSG00000055471	2	2	ALK tyrosine kinase receptor	Cell membrane	interneuron;cortical interneuron;lamp5 GABAergic cortical interneuron;sst chodl GABAergic cortical interneuron;inhibitory interneuron;GABAergic neuron	MK;PTN
Alkbh5	ENSMUSG00000042650	2	2	RNA demethylase ALKBH5	Nucleus speckle
Alox12	ENSMUSG00000000320	2	2	Polyunsaturated fatty acid lipoxygenase ALOX12	Cytoplasm	kidney efferent arteriole endothelial cell;urothelial cell;urethra urothelial cell;epithelial cell of urethra
Alox12b	ENSMUSG00000032807	2	2	Arachidonate 12-lipoxygenase, 12R-type (12R-LOX) (12R-lipoxygenase)	Cytoplasm	squamous epithelial cell
Alox12e	ENSMUSG00000018907	2	2	Polyunsaturated fatty acid (12S)/(13S)-lipoxygenase, epidermal-type	Cytoplasm
Alox15	ENSMUSG00000018924	2	2	Polyunsaturated fatty acid lipoxygenase ALOX15 (12/15-lipoxygenase) (12/15-LO) (Arachidonate 12-lipoxygenase, leukocyte-type) (12-LOX) (L-12LO)	Cytoplasm	urethra urothelial cell;epithelial cell of urethra;eosinophil;mature B cell;naive B cell
Alox5	ENSMUSG00000025701	2	2	Polyunsaturated fatty acid 5-lipoxygenase	Cytoplasm	blood cell;granulocyte;eosinophil;neutrophil;Langerhans cell;mature B cell;naive B cell
Alpl	ENSMUSG00000028766	2	2	Alkaline phosphatase, tissue-nonspecific isozyme (AP-TNAP) (TNAP) (TNSALP)	Cell membrane
Als2	ENSMUSG00000026024	2	2	Alsin (Amyotrophic lateral sclerosis 2 protein homolog)		granule cell;cerebellar granule cell
Alx1	ENSMUSG00000036602	2	2	ALX homeobox protein 1 (Cartilage homeoprotein 1) (CART-1)	Nucleus
Alx4	ENSMUSG00000040310	2	2	Homeobox protein aristaless-like 4 (ALX-4)	Nucleus
Ambra1	ENSMUSG00000040506	2	2	Activating molecule in BECN1-regulated autophagy protein 1	Endoplasmic reticulum
Amd1	ENSMUSG00000075232	2	2	S-adenosylmethionine decarboxylase proenzyme 1 (AdoMetDC 1) (SAMDC 1)
Amelx	ENSMUSG00000031354	2	2	Amelogenin, X isoform (Leucine-rich amelogenin peptide) (LRAP)	Secreted
Amer1	ENSMUSG00000050332	2	2	APC membrane recruitment protein 1 (Amer1) (Protein FAM123B)	Cytoplasm	stromal cell of ovary;interstitial cell of ovary
Amfr	ENSMUSG00000031751	2	2	E3 ubiquitin-protein ligase AMFR	Endoplasmic reticulum membrane
Amh	ENSMUSG00000035262	2	2	Muellerian-inhibiting factor (Anti-Muellerian hormone) (AMH) (Muellerian-inhibiting substance) (MIS)	Secreted	duct epithelial cell	AMH
Amhr2	ENSMUSG00000023047	2	2	Anti-Muellerian hormone type-2 receptor	Membrane	duct epithelial cell;Sertoli cell;squamous epithelial cell;granulosa cell;ovarian surface epithelial cell	AMH
Amigo3	ENSMUSG00000032593	3	3	Amphoterin-induced protein 3 (AMIGO-3) (Alivin-3)	Membrane
Amy1	ENSMUSG00000074264	2	2	Alpha-amylase 1	Secreted	pancreatic acinar cell;acinar cell
Amy2a5	ENSMUSG00000074268	2	2	Pancreatic alpha-amylase 2a5 (PA)	Secreted	pancreatic acinar cell;acinar cell
Anapc11	ENSMUSG00000025135	2	2	Anaphase-promoting complex subunit 11 (APC11) (Cyclosome subunit 11)	Cytoplasm
Anapc15	ENSMUSG00000030649	2	2	Anaphase-promoting complex subunit 15 (APC15)
Anapc16	ENSMUSG00000020107	2	2	Anaphase-promoting complex subunit 16 (APC16) (Cyclosome subunit 16)	Cytoplasm
Anapc2	ENSMUSG00000026965	2	2	Anaphase-promoting complex subunit 2 (APC2) (Cyclosome subunit 2)
Anapc4	ENSMUSG00000029176	2	2	Anaphase-promoting complex subunit 4 (APC4) (Cyclosome subunit 4)	Nucleus
Anapc5	ENSMUSG00000029472	2	2	Anaphase-promoting complex subunit 5 (APC5) (Cyclosome subunit 5)	Nucleus
Ang	ENSMUSG00000072115	2	2	Angiogenin	Cytoplasmic vesicle	pancreatic A cell
Angpt1	ENSMUSG00000022309	2	2	Angiopoietin-1 (ANG-1)	Secreted	kidney connecting tubule epithelial cell;astrocyte of the cerebellum
Angpt2	ENSMUSG00000031465	2	2	Angiopoietin-2 (ANG-2)	Secreted
Angpt4	ENSMUSG00000027460	2	2	Angiopoietin-4 (ANG-4) (Angiopoietin-3) (ANG-3)	Secreted
Angptl3	ENSMUSG00000028553	2	2	Angiopoietin-related protein 3 (Angiopoietin-like protein 3)	Secreted
Angptl4	ENSMUSG00000002289	3	3	Angiopoietin-related protein 4 (425O18-1) (Angiopoietin-like protein 4) (Fasting-induced adipose factor) (Hepatic fibrinogen/angiopoietin-related protein) (HFARP) (Secreted protein Bk89)	Secreted	fibroblast of lung
Angptl8	ENSMUSG00000047822	2	2	Angiopoietin-like protein 8 (Betatrophin) (Lipasin) (Refeeding-induced fat and liver protein)	Secreted
Ank	ENSMUSG00000022265	3	2	Progressive ankylosis protein	Membrane
Ank1	ENSMUSG00000031543	2	2	Ankyrin-1 (ANK-1) (Erythrocyte ankyrin)	Sarcoplasmic reticulum	Purkinje cell
Ank2	ENSMUSG00000032826	2	1	Ankyrin-2 (ANK-2) (Ankyrin-B) (Brain ankyrin)	Cytoplasm	neural cell;Bergmann glial cell;neuron
Ankle2	ENSMUSG00000029501	2	2	Ankyrin repeat and LEM domain-containing protein 2 (LEM domain-containing protein 4)	Endoplasmic reticulum membrane
Ankrd11	ENSMUSG00000035569	2	2	Ankyrin repeat domain-containing protein 11	Nucleus
Ankrd13a	ENSMUSG00000041870	2	2	Ankyrin repeat domain-containing protein 13A	Cell membrane;Late endosome
Ankrd13b	ENSMUSG00000037907	2	2	Ankyrin repeat domain-containing protein 13B	Cell membrane;Late endosome;Early endosome
Ankrd13d	ENSMUSG00000005986	2	2	Ankyrin repeat domain-containing protein 13D	Cell membrane;Late endosome
Anks6	ENSMUSG00000066191	2	2	Ankyrin repeat and SAM domain-containing protein 6 (SamCystin) (Sterile alpha motif domain-containing protein 6) (SAM domain-containing protein 6)	Cell projection
Anln	ENSMUSG00000036777	2	2	Anillin	Nucleus
Ano1	ENSMUSG00000031075	2	2	Anoctamin-1 (Transmembrane protein 16A)	Apical cell membrane	luminal epithelial cell of mammary gland;seminal vesicle glandular cell;urothelial cell;urethra urothelial cell;mammary gland epithelial cell;epithelial cell of urethra;pericyte;mural cell
Ano5	ENSMUSG00000055489	2	2	Anoctamin-5 (Gnathodiaphyseal dysplasia 1 protein homolog) (Transmembrane protein 16E)	Endoplasmic reticulum membrane
Anp32e	ENSMUSG00000015749	2	2	Acidic leucine-rich nuclear phosphoprotein 32 family member E (Cerebellar postnatal development protein 1) (LANP-like protein) (LANP-L)	Cytoplasm;Nucleus	thymocyte;DN3 thymocyte
Anxa2	ENSMUSG00000032231	2	2	Annexin A2 (Annexin II) (Annexin-2) (Calpactin I heavy chain) (Calpactin-1 heavy chain) (Chromobindin-8) (Lipocortin II) (Placental anticoagulant protein IV) (PAP-IV) (Protein I) (p36)	Secreted
Anxa6	ENSMUSG00000018340	2	2	Annexin A6 (67 kDa calelectrin) (Annexin VI) (Annexin-6) (Calphobindin-II) (CPB-II) (Chromobindin-20) (Lipocortin VI) (Protein III) (p68) (p70)	Cytoplasm	muscle cell;smooth muscle cell;vascular associated smooth muscle cell;aortic smooth muscle cell;immature alpha-beta T cell;immature NK T cell
Aox3	ENSMUSG00000064294	3	3	Aldehyde oxidase 3	Cytoplasm	basal epithelial cell of tracheobronchial tree;leptomeningeal cell
Ap1b1	ENSMUSG00000009090	3	2	AP-1 complex subunit beta-1 (Adaptor protein complex AP-1 subunit beta-1) (Adaptor-related protein complex 1 subunit beta-1) (Beta-1-adaptin) (Beta-adaptin 1) (Clathrin assembly protein complex 1 beta large chain) (Golgi adaptor HA1/AP1 adaptin beta subunit)	Cytoplasmic vesicle
Ap1g1	ENSMUSG00000031731	2	2	AP-1 complex subunit gamma-1 (Adaptor protein complex AP-1 subunit gamma-1) (Adaptor-related protein complex 1 subunit gamma-1) (Clathrin assembly protein complex 1 gamma-1 large chain) (Gamma-adaptin) (Gamma1-adaptin) (Golgi adaptor HA1/AP1 adaptin subunit gamma-1)	Golgi apparatus
Ap1s1	ENSMUSG00000004849	2	2	AP-1 complex subunit sigma-1A (Adaptor protein complex AP-1 subunit sigma-1A) (Adaptor-related protein complex 1 subunit sigma-1A) (Clathrin assembly protein complex 1 sigma-1A small chain) (Clathrin coat assembly protein AP19) (Golgi adaptor HA1/AP1 adaptin sigma-1A subunit) (HA1 19 kDa subunit) (Sigma 1a subunit of AP-1 clathrin) (Sigma-adaptin 1A) (Sigma1A-adaptin)	Golgi apparatus;Cytoplasmic vesicle membrane
Ap2a1	ENSMUSG00000060279	2	2	AP-2 complex subunit alpha-1 (100 kDa coated vesicle protein A) (Adaptor protein complex AP-2 subunit alpha-1) (Adaptor-related protein complex 2 subunit alpha-1) (Alpha-adaptin A) (Alpha1-adaptin) (Clathrin assembly protein complex 2 alpha-A large chain) (Plasma membrane adaptor HA2/AP2 adaptin alpha A subunit)	Cell membrane
Ap2a2	ENSMUSG00000002957	2	2	AP-2 complex subunit alpha-2 (100 kDa coated vesicle protein C) (Adaptor protein complex AP-2 subunit alpha-2) (Adaptor-related protein complex 2 subunit alpha-2) (Alpha-adaptin C) (Alpha2-adaptin) (Clathrin assembly protein complex 2 alpha-C large chain) (Plasma membrane adaptor HA2/AP2 adaptin alpha C subunit)	Cell membrane
Ap2b1	ENSMUSG00000035152	3	2	AP-2 complex subunit beta (AP105B) (Adaptor protein complex AP-2 subunit beta) (Adaptor-related protein complex 2 subunit beta) (Beta-2-adaptin) (Beta-adaptin) (Clathrin assembly protein complex 2 beta large chain) (Plasma membrane adaptor HA2/AP2 adaptin beta subunit)	Cell membrane
Ap3b1	ENSMUSG00000021686	2	2	AP-3 complex subunit beta-1 (Adaptor protein complex AP-3 subunit beta-1) (Adaptor-related protein complex 3 subunit beta-1) (Beta-3A-adaptin) (Clathrin assembly protein complex 3 beta-1 large chain)	Cytoplasmic vesicle
Ap3b2	ENSMUSG00000062444	2	2	AP-3 complex subunit beta-2 (Adaptor protein complex AP-3 subunit beta-2) (Adaptor-related protein complex 3 subunit beta-2) (Beta-3B-adaptin) (Clathrin assembly protein complex 3 beta-2 large chain)	Cytoplasmic vesicle
Ap3m2	ENSMUSG00000031539	2	2	AP-3 complex subunit mu-2 (Adaptor-related protein complex 3 subunit mu-2) (Clathrin assembly protein assembly protein complex 3 mu-2 medium chain) (Clathrin coat assembly protein AP47 homolog 2) (Clathrin coat-associated protein AP47 homolog 2) (Golgi adaptor AP-1 47 kDa protein homolog 2) (HA1 47 kDa subunit homolog 2) (Mu3B-adaptin) (m3B) (P47B)	Golgi apparatus;Cytoplasmic vesicle membrane
Ap3s2	ENSMUSG00000063801	2	2	AP-3 complex subunit sigma-2 (AP-3 complex subunit sigma-3B) (Adaptor-related protein complex 3 subunit sigma-2) (Sigma-3B-adaptin) (Sigma3B-adaptin) (Sigma-adaptin 3b)	Golgi apparatus;Cytoplasmic vesicle membrane
Ap4s1	ENSMUSG00000020955	2	2	AP-4 complex subunit sigma-1 (AP-4 adaptor complex subunit sigma-1) (Adaptor-related protein complex 4 subunit sigma-1) (Sigma-1 subunit of AP-4) (Sigma-4-adaptin) (Sigma4-adaptin)	Golgi apparatus
Ap5z1	ENSMUSG00000039623	2	2	AP-5 complex subunit zeta-1 (Adaptor-related protein complex 5 zeta subunit) (Zeta5)	Cytoplasm
Apaf1	ENSMUSG00000019979	2	2	Apoptotic protease-activating factor 1 (APAF-1)	Cytoplasm
Apba1	ENSMUSG00000024897	2	2	Amyloid-beta A4 precursor protein-binding family A member 1 (Adapter protein X11alpha) (Neuron-specific X11 protein) (Neuronal Munc18-1-interacting protein 1) (Mint-1)	Cytoplasm	sncg GABAergic cortical interneuron;cerebellar Golgi cell
Apba3	ENSMUSG00000004931	2	2	Amyloid-beta A4 precursor protein-binding family A member 3 (Adapter protein X11gamma) (Neuron-specific X11L2 protein) (Neuronal Munc18-1-interacting protein 3) (Mint-3)	Cytoplasm
Apc	ENSMUSG00000005871	2	2	Adenomatous polyposis coli protein (Protein APC) (mAPC)	Cell junction	meis2 expressing cortical GABAergic cell
Apc2	ENSMUSG00000020135	2	2	Adenomatous polyposis coli protein 2	Cytoplasm
Apcs	ENSMUSG00000026542	2	2	Serum amyloid P-component (SAP)	Secreted
Apex1	ENSMUSG00000035960	2	2	DNA-(apurinic or apyrimidinic site) endonuclease	Nucleus;Nucleus	mesothelial cell;skeletal muscle fiber
Aph1c	ENSMUSG00000053040	2	2	Putative gamma-secretase subunit APH-1C	Membrane
Apip	ENSMUSG00000010911	2	2	Methylthioribulose-1-phosphate dehydratase (MTRu-1-P dehydratase)	Cytoplasm
Apln	ENSMUSG00000037010	2	2	Apelin (APJ endogenous ligand)	Secreted	blood vessel endothelial cell;endothelial cell of artery;endothelial cell of vascular tree;tracheobronchial smooth muscle cell;bronchial smooth muscle cell
Aplnr	ENSMUSG00000044338	2	2	Apelin receptor (Angiotensin receptor-like 1) (G-protein coupled receptor APJ) (MSR)	Cell membrane	squamous epithelial cell;blood vessel endothelial cell;vein endothelial cell;endothelial cell of artery;capillary endothelial cell;endothelial cell;endothelial cell of vascular tree	APELIN;APJ
Aplp2	ENSMUSG00000031996	1	1	Amyloid beta precursor like protein 2 (Amyloid beta (A4) precursor-like protein 2) (Amyloid protein homolog) (Amyloid-like protein 2) (APLP-2) (CDEI box-binding protein) (CDEBP) (Sperm membrane protein YWK-II)	Cell membrane	endocardial cell
Apmap	ENSMUSG00000033096	2	2	Adipocyte plasma membrane-associated protein (Protein DD16)	Membrane
Apoa1	ENSMUSG00000032083	1	1	Apolipoprotein A-I (Apo-AI) (ApoA-I) (Apolipoprotein A1)	Secreted	hepatocyte;endothelial cell of sinusoid;endothelial cell of hepatic sinusoid	ApoA
Apoa4	ENSMUSG00000032080	3	3	Apolipoprotein A-IV (Apo-AIV) (ApoA-IV) (Apolipoprotein A4)	Secreted
Apob	ENSMUSG00000020609	4	2	Apolipoprotein B-100 (Apo B-100)	Cytoplasm	hepatocyte	ApoB
Apobec1	ENSMUSG00000040613	2	2	C->U-editing enzyme APOBEC-1	Cytoplasm	classical monocyte
Apobec3	ENSMUSG00000009585	2	2	DNA dC->dU-editing enzyme APOBEC-3	Cytoplasm	mononuclear cell;lymphocyte;immature alpha-beta T cell;immature NK T cell;B cell;precursor B cell;erythroid progenitor cell;erythroid progenitor cell, mammalian;macrophage dendritic cell progenitor
App	ENSMUSG00000022892	2	1	Amyloid-beta precursor protein (ABPP) (APP) (Alzheimer disease amyloid A4 protein homolog) (Alzheimer disease amyloid protein) (Amyloid precursor protein) (Amyloid-beta (A4) precursor protein) (Amyloid-beta A4 protein) (Amyloidogenic glycoprotein) (AG)	Cell membrane	sncg GABAergic cortical interneuron	APP
Appbp2	ENSMUSG00000018481	2	2	Amyloid protein-binding protein 2 (Amyloid beta precursor protein-binding protein 2) (APP-BP2)	Nucleus
Appl1	ENSMUSG00000040760	2	2	DCC-interacting protein 13-alpha (Dip13-alpha) (Adapter protein containing PH domain, PTB domain and leucine zipper motif 1)	Early endosome membrane
Appl2	ENSMUSG00000020263	2	2	DCC-interacting protein 13-beta (Dip13-beta) (Adapter protein containing PH domain, PTB domain and leucine zipper motif 2)	Early endosome membrane	astrocyte
Aqp2	ENSMUSG00000023013	2	2	Aquaporin-2 (AQP-2) (ADH water channel) (Aquaporin-CD) (AQP-CD) (Collecting duct water channel protein) (WCH-CD) (Water channel protein for renal collecting duct)	Apical cell membrane	duct epithelial cell;kidney collecting duct epithelial cell;kidney collecting duct principal cell;renal principal cell;kidney connecting tubule epithelial cell;kidney collecting duct cell
Aqp3	ENSMUSG00000028435	1	1	Aquaporin-3 (AQP-3) (Aquaglyceroporin-3)	Cell membrane	keratinocyte stem cell;basal cell of epidermis;keratinocyte;stratified epithelial cell;bladder urothelial cell;basal epithelial cell of tracheobronchial tree;epidermal cell;bladder cell
Aqp4	ENSMUSG00000024411	2	2	Aquaporin-4 (AQP-4) (Mercurial-insensitive water channel) (MIWC) (WCH4)	Cell membrane	kidney collecting duct epithelial cell;kidney collecting duct principal cell;renal principal cell;basal epithelial cell of tracheobronchial tree;astrocyte of the cerebellum;kidney collecting duct cell
Aqp5	ENSMUSG00000044217	2	2	Aquaporin-5 (AQP-5)	Apical cell membrane	multi-ciliated epithelial cell;ciliated columnar cell of tracheobronchial tree;ciliated cell of the bronchus;luminal epithelial cell of mammary gland;epithelial cell of lung;epithelial cell of alveolus of lung;pneumocyte;type I pneumocyte;type II pneumocyte;respiratory epithelial cell;epithelial cell of lower respiratory tract;bronchial epithelial cell;basal epithelial cell of tracheobronchial tr…
Aqp6	ENSMUSG00000043144	2	2	Aquaporin-6 (AQP-6)	Cytoplasmic vesicle membrane	kidney collecting duct epithelial cell;kidney collecting duct principal cell;renal principal cell;renal intercalated cell;renal beta-intercalated cell;renal alpha-intercalated cell;kidney collecting duct cell
Ar	ENSMUSG00000046532	2	2	Androgen receptor (Dihydrotestosterone receptor) (Nuclear receptor subfamily 3 group C member 4)	Nucleus	seminal vesicle glandular cell;urethra urothelial cell;basal cell of prostate epithelium;epithelial cell of urethra;fibroblast of connective tissue of prostate;stromal cell of ovary;interstitial cell of ovary	Androstenedione;DHT;Testosterone
Araf	ENSMUSG00000001127	2	2	Serine/threonine-protein kinase A-Raf		cortical interneuron
Arap1	ENSMUSG00000032812	2	2	Arf-GAP with Rho-GAP domain, ANK repeat and PH domain-containing protein 1 (Centaurin-delta-2) (Cnt-d2)	Cytoplasm
Arc	ENSMUSG00000022602	2	2	Activity-regulated cytoskeleton-associated protein (mArc) (Activity-regulated gene 3.1 protein) (ARC/ARG3.1) (Arg3.1)	Extracellular vesicle membrane
Arf2	ENSMUSG00000062421	2	2	ADP-ribosylation factor 2	Golgi apparatus
Arf6	ENSMUSG00000044147	2	2	ADP-ribosylation factor 6	Cytoplasm
Arfip2	ENSMUSG00000030881	2	2	Arfaptin-2 (ADP-ribosylation factor-interacting protein 2)	Golgi apparatus
Arg1	ENSMUSG00000019987	3	2	Arginase-1	Cytoplasm	pancreatic D cell
Arg2	ENSMUSG00000021125	2	2	Arginase-2, mitochondrial	Mitochondrion	mast cell
Arhgap17	ENSMUSG00000030766	2	2	Rho GTPase-activating protein 17 (Neuron-associated developmentally-regulated protein) (Nadrin) (Rho-type GTPase-activating protein 17)	Membrane	ovarian surface epithelial cell;plasmacytoid dendritic cell
Arhgap31	ENSMUSG00000022799	2	2	Rho GTPase-activating protein 31 (Cdc42 GTPase-activating protein)	Cell projection	blood vessel endothelial cell;vein endothelial cell;vasa recta descending limb cell;endothelial stalk cell;capillary endothelial cell;endothelial cell;endothelial cell of vascular tree;neuron associated cell (sensu Vertebrata);oligodendrocyte precursor cell
Arhgap35	ENSMUSG00000058230	2	2	Rho GTPase-activating protein 35 (Glucocorticoid receptor DNA-binding factor 1)	Cytoplasm
Arhgap44	ENSMUSG00000033389	2	2	Rho GTPase-activating protein 44 (Rho-type GTPase-activating protein RICH2) (RhoGAP interacting with CIP4 homologs protein 2) (RICH-2)	Cell projection
Arhgef1	ENSMUSG00000040940	2	2	Rho guanine nucleotide exchange factor 1 (Lbc's second cousin) (Lymphoid blast crisis-like 2)	Cytoplasm	eosinophil;T cell;alpha-beta T cell;immature alpha-beta T cell;immature NK T cell;CD8-positive, alpha-beta T cell;regulatory T cell;immature T cell;thymocyte;double negative thymocyte;DN4 thymocyte
Arhgef11	ENSMUSG00000041977	2	2	Rho guanine nucleotide exchange factor (GEF) 11
Arhgef12	ENSMUSG00000059495	3	2	Rho guanine nucleotide exchange factor 12 (Leukemia-associated RhoGEF)	Cytoplasm	astrocyte of the cerebellum
Arhgef15	ENSMUSG00000052921	2	2	Rho guanine nucleotide exchange factor 15 (Ephexin-5) (E5)	Cell projection	endothelial cell of coronary artery;kidney capillary endothelial cell;glomerular endothelial cell;cardiac endothelial cell
Arhgef28	ENSMUSG00000021662	2	2	Rho guanine nucleotide exchange factor 28 (190 kDa guanine nucleotide exchange factor) (p190-RhoGEF) (p190RhoGEF) (Rho guanine nucleotide exchange factor) (Rho-interacting protein 2)	Cytoplasm;Cell membrane	kidney loop of Henle thin ascending limb epithelial cell;kidney loop of Henle thin descending limb epithelial cell
Arhgef3	ENSMUSG00000021895	2	2	Rho guanine nucleotide exchange factor 3	Cytoplasm
Arhgef6	ENSMUSG00000031133	2	2	Rho guanine nucleotide exchange factor 6 (Alpha-PIX) (Rac/Cdc42 guanine nucleotide exchange factor 6)	Cell projection	dendritic cell
Arhgef7	ENSMUSG00000031511	2	2	Rho guanine nucleotide exchange factor 7 (Beta-Pix) (PAK-interacting exchange factor beta) (p85SPR)	Cell junction
Arid1a	ENSMUSG00000007880	2	2	AT-rich interactive domain-containing protein 1A (ARID domain-containing protein 1A) (BRG1-associated factor 250) (BAF250) (BRG1-associated factor 250a) (BAF250A) (Osa homolog 1) (SWI-like protein) (SWI/SNF complex protein p270) (SWI/SNF-related, matrix-associated, actin-dependent regulator of chromatin subfamily F member 1)	Nucleus
Arid1b	ENSMUSG00000069729	2	2	AT-rich interactive domain-containing protein 1B (ARID domain-containing protein 1B) (BRG1-associated factor 250b) (BAF250B)	Nucleus
Arid2	ENSMUSG00000033237	2	2	AT-rich interactive domain-containing protein 2 (ARID domain-containing protein 2) (BRG1-associated factor 200) (BAF200) (Zinc finger protein with activation potential) (Zipzap/p200)	Nucleus
Arid3a	ENSMUSG00000019564	2	2	AT-rich interactive domain-containing protein 3A (ARID domain-containing protein 3A) (B-cell regulator of IgH transcription) (Bright) (Dead ringer-like protein 1)	Nucleus;Cytoplasm	erythrocyte
Arid3b	ENSMUSG00000004661	2	2	AT-rich interactive domain-containing protein 3B (ARID domain-containing protein 3B) (Bright and dead ringer protein) (Bright-like protein)	Nucleus
Arid5b	ENSMUSG00000019947	2	2	AT-rich interactive domain-containing protein 5B (ARID domain-containing protein 5B) (Developmentally and sexually retarded with transient immune abnormalities protein) (Desrt) (MRF1-like) (Modulator recognition factor protein 2) (MRF-2)	Nucleus	basal epithelial cell of tracheobronchial tree;skeletal muscle satellite cell;muscle precursor cell
Arl13b	ENSMUSG00000022911	2	2	ADP-ribosylation factor-like protein 13B (ADP-ribosylation factor-like protein 2-like 1) (ARL2-like protein 1) (Protein hennin)	Cell projection	skeletal muscle satellite cell;muscle precursor cell
Armc12	ENSMUSG00000024223	2	2	Armadillo repeat-containing protein 12	Nucleus
Arnt	ENSMUSG00000015522	2	2	Aryl hydrocarbon receptor nuclear translocator (ARNT protein) (Dioxin receptor, nuclear translocator) (Hypoxia-inducible factor 1-beta) (HIF-1-beta) (HIF1-beta)	Nucleus
Arnt2	ENSMUSG00000015709	2	2	Aryl hydrocarbon receptor nuclear translocator 2 (ARNT protein 2)	Nucleus	sncg GABAergic cortical interneuron;sst GABAergic cortical interneuron;GABAergic neuron
Arntl	ENSMUSG00000055116	2	2			Purkinje cell
Arr3	ENSMUSG00000060890	2	2	Arrestin-C (Cone arrestin) (cArr) (Retinal cone arrestin-3)	Photoreceptor inner segment
Arrb1	ENSMUSG00000018909	2	2	Beta-arrestin-1 (Arrestin beta-1)	Cytoplasm
Arrb2	ENSMUSG00000060216	2	2	Beta-arrestin-2 (Arrestin beta-2)	Cytoplasm	blood cell;granulocyte;neutrophil;megakaryocyte-erythroid progenitor cell;granulocytopoietic cell
Arrdc3	ENSMUSG00000074794	2	2	Arrestin domain-containing protein 3	Cytoplasm	prostate gland microvascular endothelial cell
Arx	ENSMUSG00000035277	2	2	Homeobox protein ARX (Aristaless-related homeobox)	Nucleus
Asap1	ENSMUSG00000022377	2	2	Arf-GAP with SH3 domain, ANK repeat and PH domain-containing protein 1 (130 kDa phosphatidylinositol 4,5-bisphosphate-dependent ARF1 GTPase-activating protein) (ADP-ribosylation factor-directed GTPase-activating protein 1) (ARF GTPase-activating protein 1) (Development and differentiation-enhancing factor 1) (DEF-1) (Differentiation-enhancing factor 1) (PIP2-dependent ARF1 GAP)	Cytoplasm;Membrane	L2/3 intratelencephalic projecting glutamatergic neuron of the primary motor cortex;L4/5 intratelencephalic projecting glutamatergic neuron of the primary motor cortex
Asap2	ENSMUSG00000052632	2	2	Arf-GAP with SH3 domain, ANK repeat and PH domain-containing protein 2 (Development and differentiation-enhancing factor 2) (Paxillin-associated protein with ARF GAP activity 3) (PAG3) (Pyk2 C-terminus-associated protein) (PAP)	Cytoplasm;Golgi apparatus
Asb9	ENSMUSG00000031384	2	2	Ankyrin repeat and SOCS box protein 9 (ASB-9)	Mitochondrion
Ascc2	ENSMUSG00000020412	2	2	Activating signal cointegrator 1 complex subunit 2 (ASC-1 complex subunit p100) (Trip4 complex subunit p100)	Nucleus
Ascl1	ENSMUSG00000020052	2	2	Achaete-scute homolog 1 (ASH-1) (mASH-1) (mASH1)	Nucleus
Ascl2	ENSMUSG00000009248	2	2	Achaete-scute homolog 2 (ASH-2) (mASH-2) (mASH2)	Nucleus
Asf1a	ENSMUSG00000019857	2	2	Histone chaperone ASF1A (Anti-silencing function protein 1 homolog A)	Nucleus
Ash1l	ENSMUSG00000028053	2	2	Histone-lysine N-methyltransferase ASH1L	Nucleus
Ash2l	ENSMUSG00000031575	2	2	Set1/Ash2 histone methyltransferase complex subunit ASH2 (ASH2-like protein)	Nucleus
Asic1	ENSMUSG00000023017	2	2	Acid-sensing ion channel 1 (ASIC1) (Acid-sensing ion channel) (Amiloride-sensitive cation channel 2, neuronal) (Brain sodium channel 2) (BNaC2)	Cell membrane
Asic3	ENSMUSG00000038276	2	2	Acid-sensing ion channel 3 (ASIC3) (Amiloride-sensitive cation channel 3) (Dorsal root ASIC) (DRASIC)	Cell membrane
Asna1	ENSMUSG00000052456	2	2
Aspa	ENSMUSG00000020774	2	2	Aspartoacylase	Cytoplasm;Nucleus	neuron associated cell;glial cell;macroglial cell;oligodendrocyte;Schwann cell;cardiac neuron
Asxl3	ENSMUSG00000045215	2	2	Putative Polycomb group protein ASXL3 (Additional sex combs-like protein 3)	Nucleus
Atad3a	ENSMUSG00000029036	2	2	ATPase family, AAA domain containing 3A
Atf1	ENSMUSG00000023027	2	2	Cyclic AMP-dependent transcription factor ATF-1 (cAMP-dependent transcription factor ATF-1) (Activating transcription factor 1) (TCR-ATF1)	Nucleus
Atf2	ENSMUSG00000027104	2	2	Cyclic AMP-dependent transcription factor ATF-2 (cAMP-dependent transcription factor ATF-2) (Activating transcription factor 2) (MXBP protein) (cAMP response element-binding protein CRE-BP1)	Nucleus;Cytoplasm
Atf4	ENSMUSG00000042406	2	1	Cyclic AMP-dependent transcription factor ATF-4 (cAMP-dependent transcription factor ATF-4) (Activating transcription factor 4) (C/EBP-related ATF) (C/ATF) (Cyclic AMP-responsive element-binding protein 2) (CREB-2) (cAMP-responsive element-binding protein 2)	Nucleus	bladder cell
Atf5	ENSMUSG00000038539	2	2	Cyclic AMP-dependent transcription factor ATF-5 (cAMP-dependent transcription factor ATF-5) (Activating transcription factor 5-alpha/beta) (BZIP protein ATF7) (NAP1) (NRIF3-associated protein) (Transcription factor ATFx) (Transcription factor-like protein ODA-10)	Cytoplasm	type B pancreatic cell;hepatocyte
Atf6	ENSMUSG00000026663	2	2	Cyclic AMP-dependent transcription factor ATF-6 alpha (cAMP-dependent transcription factor ATF-6 alpha) (Activating transcription factor 6 alpha) (ATF6-alpha)	Endoplasmic reticulum membrane
Atf6b	ENSMUSG00000015461	2	2	Cyclic AMP-dependent transcription factor ATF-6 beta (cAMP-dependent transcription factor ATF-6 beta) (Activating transcription factor 6 beta) (ATF6-beta) (cAMP response element-binding protein-related protein) (Creb-rp) (cAMP-responsive element-binding protein-like 1)	Endoplasmic reticulum membrane
Atg101	ENSMUSG00000037204	2	2	Autophagy-related protein 101	Cytoplasm
Atg13	ENSMUSG00000027244	2	2	Autophagy-related protein 13	Cytoplasm
Atg14	ENSMUSG00000037526	2	2	Beclin 1-associated autophagy-related key regulator (Barkor) (Autophagy-related protein 14-like protein) (Atg14L)	Cytoplasm
Atg16l1	ENSMUSG00000026289	2	2	Autophagy-related protein 16-1 (APG16-like 1)	Cytoplasm
Atg3	ENSMUSG00000022663	2	2	Ubiquitin-like-conjugating enzyme ATG3	Cytoplasm
Atg5	ENSMUSG00000038160	2	2	Autophagy protein 5 (APG5-like)	Cytoplasm
Atg7	ENSMUSG00000030314	2	2	Ubiquitin-like modifier-activating enzyme ATG7 (ATG12-activating enzyme E1 ATG7) (Autophagy-related protein 7) (APG7-like) (mAGP7) (Ubiquitin-activating enzyme E1-like protein)	Cytoplasm
Atg9a	ENSMUSG00000033124	2	2	Autophagy-related protein 9A (APG9-like 1)	Preautophagosomal structure membrane
Atl1	ENSMUSG00000021066	2	2	Atlastin-1	Endoplasmic reticulum membrane
Atm	ENSMUSG00000034218	2	2	Serine-protein kinase ATM	Nucleus
Atn1	ENSMUSG00000004263	3	2	Atrophin-1 (Dentatorubral-pallidoluysian atrophy protein homolog)	Cytoplasm
Atoh1	ENSMUSG00000073043	2	2	Transcription factor Atoh1 (Atonal bHLH transcription factor 1) (Helix-loop-helix protein mATH-1) (mATH1) (Protein atonal homolog 1)	Nucleus	goblet cell;intestine goblet cell;large intestine goblet cell
Atoh7	ENSMUSG00000036816	2	2	Transcription factor Atoh7 (Atonal bHLH transcription factor 7) (Helix-loop-helix protein mATH-5) (mATH5) (Protein atonal homolog 7)	Nucleus
Atp1b2	ENSMUSG00000041329	2	2	Sodium/potassium-transporting ATPase subunit beta-2 (Adhesion molecule in glia) (AMOG) (Sodium/potassium-dependent ATPase subunit beta-2)	Cell membrane	Sertoli cell;astrocyte of the cerebellum;vascular leptomeningeal cell (Mmus);mesangial cell
Atp2a2	ENSMUSG00000029467	2	2	Sarcoplasmic/endoplasmic reticulum calcium ATPase 2 (SERCA2) (SR Ca(2+)-ATPase 2)	Endoplasmic reticulum membrane	cardiac muscle cell
Atp2a3	ENSMUSG00000020788	2	2	Sarcoplasmic/endoplasmic reticulum calcium ATPase 3 (SERCA3) (SR Ca(2+)-ATPase 3)	Endoplasmic reticulum membrane	goblet cell;intestine goblet cell;large intestine goblet cell
Atp2b2	ENSMUSG00000030302	2	2	Plasma membrane calcium-transporting ATPase 2 (PMCA2)	Cell membrane	neural cell;neuron;glutamatergic neuron;L2/3-6 intratelencephalic projecting glutamatergic cortical neuron;L4/5 intratelencephalic projecting glutamatergic neuron of the primary motor cortex;corticothalamic-projecting glutamatergic cortical neuron;L6 corticothalamic-projecting glutamatergic cortical neuron
Atp2b3	ENSMUSG00000031376	2	2	Calcium-transporting ATPase	Membrane	ependymal cell
Atp2b4	ENSMUSG00000026463	2	2	Plasma membrane calcium-transporting ATPase 4 (PMCA4)	Membrane	pyramidal neuron;L6 intratelencephalic projecting glutamatergic neuron of the primary motor cortex;L2/3 intratelencephalic projecting glutamatergic neuron of the primary motor cortex;L6b glutamatergic cortical neuron
Atp4a	ENSMUSG00000005553	2	2	Potassium-transporting ATPase alpha chain 1	Apical cell membrane	kidney collecting duct epithelial cell;kidney collecting duct principal cell;renal principal cell;kidney distal convoluted tubule epithelial cell;kidney loop of Henle ascending limb epithelial cell;kidney loop of Henle thick ascending limb epithelial cell;kidney loop of Henle epithelial cell;kidney collecting duct cell
Atp4b	ENSMUSG00000031449	2	2	Potassium-transporting ATPase subunit beta (Gastric H(+)/K(+) ATPase subunit beta) (Proton pump beta chain)	Apical cell membrane
Atp5f1	ENSMUSG00000000563	3	2
Atp5o	ENSMUSG00000022956	2	2			mesothelial cell of pleura;mesothelial cell of visceral pleura;dendritic cell;conventional dendritic cell;stromal cell
Atp6ap2	ENSMUSG00000031007	2	2	Renin receptor (ATPase H(+)-transporting lysosomal accessory protein 2) (ATPase H(+)-transporting lysosomal-interacting protein 2) (Renin/prorenin receptor)	Endoplasmic reticulum membrane
Atp6v0a1	ENSMUSG00000019302	2	2	V-type proton ATPase 116 kDa subunit a 1 (V-ATPase 116 kDa subunit a 1) (Clathrin-coated vesicle/synaptic vesicle proton pump 116 kDa subunit) (Vacuolar adenosine triphosphatase subunit Ac116) (Vacuolar proton pump subunit 1) (Vacuolar proton translocating ATPase 116 kDa subunit a isoform 1)	Cytoplasmic vesicle
Atp6v0d2	ENSMUSG00000028238	2	2	V-type proton ATPase subunit d 2 (V-ATPase subunit d 2) (Osteoclast-specific vacuolar ATP synthase) (Vacuolar proton pump subunit d 2)		kidney collecting duct epithelial cell;kidney collecting duct principal cell;renal principal cell;renal intercalated cell;renal beta-intercalated cell;renal alpha-intercalated cell;alveolar macrophage;lung macrophage;kidney collecting duct cell
Atp6v1a	ENSMUSG00000052459	3	2	V-type proton ATPase catalytic subunit A (V-ATPase subunit A)	Cytoplasm
Atp6v1b2	ENSMUSG00000006273	4	2	V-type proton ATPase subunit B, brain isoform (V-ATPase subunit B 2) (Endomembrane proton pump 58 kDa subunit) (Vacuolar proton pump subunit B 2)	Apical cell membrane
Atp7a	ENSMUSG00000033792	2	2	Copper-transporting ATPase 1	Golgi apparatus
Atp7b	ENSMUSG00000006567	2	2	Copper-transporting ATPase 2	Golgi apparatus
Atr	ENSMUSG00000032409	2	2	Serine/threonine-protein kinase ATR	Nucleus
Atraid	ENSMUSG00000013622	2	2	All-trans retinoic acid-induced differentiation factor (Apoptosis-related protein 3) (APR-3)	Nucleus envelope	pancreatic endocrine cell;pancreatic D cell;pancreatic PP cell;glandular epithelial cell;enteroendocrine cell;PP cell;endocrine cell
Atrx	ENSMUSG00000031229	2	2	Transcriptional regulator ATRX	Nucleus;Chromosome
Atxn1	ENSMUSG00000046876	2	2	Ataxin-1 (Spinocerebellar ataxia type 1 protein homolog)	Cytoplasm	lamp5 GABAergic cortical interneuron
Atxn10	ENSMUSG00000016541	2	2	Ataxin-10 (Brain protein E46) (Spinocerebellar ataxia type 10 protein homolog)	Cytoplasm
Atxn3	ENSMUSG00000021189	2	2	Ataxin-3	Nucleus
Aurka	ENSMUSG00000027496	2	2	Aurora kinase A	Cytoplasm
Aurkb	ENSMUSG00000020897	2	2	Aurora kinase B	Nucleus
Avil	ENSMUSG00000025432	2	2	Advillin (Actin-binding protein DOC6) (p92)	Cytoplasm
Avpr1b	ENSMUSG00000026432	2	2	Vasopressin V1b receptor (V1bR) (AVPR V1b) (AVPR V3) (Antidiuretic hormone receptor 1b) (Vasopressin V3 receptor)	Cell membrane		AVP
Avpr2	ENSMUSG00000031390	2	2	Vasopressin V2 receptor (V2R) (AVPR V2) (Antidiuretic hormone receptor) (Renal-type arginine vasopressin receptor)	Cell membrane	kidney collecting duct epithelial cell;kidney collecting duct principal cell;renal principal cell;kidney collecting duct cell	AVP
Axin1	ENSMUSG00000024182	2	2	Axin-1 (Axis inhibition protein 1) (Protein Fused)	Cytoplasm
Axin2	ENSMUSG00000000142	2	2	Axin-2 (Axin-like protein) (Axil) (Axis inhibition protein 2) (Conductin)	Cytoplasm
Axl	ENSMUSG00000002602	2	2	Tyrosine-protein kinase receptor UFO	Cell membrane	mesenchymal stem cell of adipose tissue;Kupffer cell;alveolar macrophage;lung macrophage;fibroblast of cardiac tissue	GAS;PROS;TULP
Azi2	ENSMUSG00000039285	2	2	5-azacytidine-induced protein 2 (NF-kappa-B-activating kinase-associated protein 1) (Nak-associated protein 1) (Nap1)	Cytoplasm
Azin2	ENSMUSG00000028789	2	2	Antizyme inhibitor 2 (AzI2) (Arginine decarboxylase-like protein) (ADC) (ARGDC) (Ornithine decarboxylase-like protein) (ODC-like protein) (ornithine decarboxylase paralog) (ODC-p)	Nucleus;Cytoplasm;Cytoplasm
B3glct	ENSMUSG00000051950	2	2	Beta-1,3-glucosyltransferase (Beta3Glc-T)	Endoplasmic reticulum membrane
B3gnt2	ENSMUSG00000051650	2	2	Hexosyltransferase	Golgi apparatus membrane	kidney cortex artery cell
B3gnt6	ENSMUSG00000074004	2	2	Acetylgalactosaminyl-O-glycosyl-glycoprotein beta-1,3-N-acetylglucosaminyltransferase	Golgi apparatus membrane
B4galnt1	ENSMUSG00000006731	2	2	Beta-1,4 N-acetylgalactosaminyltransferase 1	Golgi apparatus membrane	T cell;immature alpha-beta T cell;immature NK T cell;mature NK T cell;mature T cell;naive T cell;double negative thymocyte;DN4 thymocyte
B4galnt2	ENSMUSG00000013418	2	2	Beta-1,4 N-acetylgalactosaminyltransferase 2	Golgi apparatus membrane	intestinal crypt stem cell;enterocyte;enterocyte of epithelium of large intestine;goblet cell;intestine goblet cell;large intestine goblet cell;intestinal epithelial cell;epithelial cell of large intestine
B9d2	ENSMUSG00000063439	2	2	B9 domain-containing protein 2 (Stumpy)	Cytoplasm
Babam2	ENSMUSG00000052139	2	2	BRISC and BRCA1-A complex member 2 (BRCA1-A complex subunit BRE) (BRCA1/BRCA2-containing complex subunit 45) (Brain and reproductive organ-expressed protein)	Cytoplasm
Bace1	ENSMUSG00000032086	2	2	Beta-secretase 1	Cell membrane
Bace2	ENSMUSG00000040605	2	2	Beta-secretase 2	Cell membrane	epithelial cell;pancreatic endocrine cell;type B pancreatic cell;glandular epithelial cell;enteroendocrine cell;urethra urothelial cell;endocardial cell;epithelial cell of urethra;endocrine cell
Bach1	ENSMUSG00000025612	2	2	Transcription regulator protein BACH1 (BTB and CNC homolog 1)	Nucleus	CD141-positive myeloid dendritic cell;vascular leptomeningeal cell;mesothelial fibroblast
Bach2	ENSMUSG00000040270	3	3	Transcription regulator protein BACH2 (BTB and CNC homolog 2)	Cytoplasm	GABAergic neuron
Bad	ENSMUSG00000024959	2	2	Bcl2-associated agonist of cell death (BAD) (Bcl-2-binding component 6) (Bcl-xL/Bcl-2-associated death promoter) (Bcl2 antagonist of cell death)	Mitochondrion outer membrane;Cytoplasm
Bag2	ENSMUSG00000042215	2	2	BAG family molecular chaperone regulator 2 (BAG-2) (Bcl-2-associated athanogene 2)
Baiap2	ENSMUSG00000025372	3	2	Brain-specific angiogenesis inhibitor 1-associated protein 2 (BAI-associated protein 2) (BAI1-associated protein 2) (Insulin receptor substrate protein of 53 kDa) (IRSp53) (Insulin receptor substrate p53) (Insulin receptor tyrosine kinase 53 kDa substrate)	Cytoplasm	pyramidal neuron;L6 intratelencephalic projecting glutamatergic neuron of the primary motor cortex;corticothalamic-projecting glutamatergic cortical neuron;L6 corticothalamic-projecting glutamatergic cortical neuron
Bak1	ENSMUSG00000057789	2	2	Bcl-2 homologous antagonist/killer (Apoptosis regulator BAK)	Mitochondrion outer membrane
Banp	ENSMUSG00000025316	2	2	Protein BANP (Btg3-associated nuclear protein) (Scaffold/matrix-associated region-1-binding protein)	Nucleus
Bap1	ENSMUSG00000021901	2	2	Ubiquitin carboxyl-terminal hydrolase BAP1	Cytoplasm
Bard1	ENSMUSG00000026196	2	2	BRCA1-associated RING domain protein 1 (BARD-1)	Nucleus
Barhl1	ENSMUSG00000026805	2	2	BarH-like 1 homeobox protein (Bar-class homeodomain protein MBH2) (BarH-related homeobox protein 1)	Nucleus
Barhl2	ENSMUSG00000034384	3	3	BarH-like 2 homeobox protein (Bar-class homeodomain protein MBH1) (Homeobox protein B-H1)	Nucleus
Barx1	ENSMUSG00000021381	2	2	Homeobox protein BarH-like 1	Nucleus
Batf	ENSMUSG00000034266	2	2	Basic leucine zipper transcriptional factor ATF-like (B-cell-activating transcription factor) (B-ATF)	Nucleus;Cytoplasm	CD141-positive myeloid dendritic cell;immature alpha-beta T cell;immature NK T cell
Batf3	ENSMUSG00000026630	2	2	Basic leucine zipper transcriptional factor ATF-like 3 (B-ATF-3)	Nucleus	dendritic cell;CD141-positive myeloid dendritic cell;conventional dendritic cell;myeloid dendritic cell
Bax	ENSMUSG00000003873	2	2	Apoptosis regulator BAX	Cytoplasm
Baz1a	ENSMUSG00000035021	3	3	Bromodomain adjacent to zinc finger domain protein 1A (Cbp146)	Nucleus	Langerhans cell
Baz1b	ENSMUSG00000002748	2	2	Tyrosine-protein kinase BAZ1B	Nucleus
Bbc3	ENSMUSG00000002083	2	2	Bcl-2-binding component 3 (p53 up-regulated modulator of apoptosis)	Mitochondrion
Bbox1	ENSMUSG00000041660	2	2	Gamma-butyrobetaine dioxygenase	Cytoplasm
Bbs1	ENSMUSG00000006464	2	2	Bardet-Biedl syndrome 1 protein homolog	Cell projection
Bbs2	ENSMUSG00000031755	2	2	Bardet-Biedl syndrome 2 protein homolog	Cell projection
Bbs4	ENSMUSG00000025235	2	2	Bardet-Biedl syndrome 4 protein homolog	Cytoplasm
Bbs5	ENSMUSG00000063145	2	2	Bardet-Biedl syndrome 5 protein homolog	Cell projection
Bbs7	ENSMUSG00000037325	2	2	Bardet-Biedl syndrome 7 protein homolog (BBS2-like protein 1)	Cell projection
Bbs9	ENSMUSG00000035919	2	2	Protein PTHB1 (Bardet-Biedl syndrome 9 protein homolog) (Parathyroid hormone-responsive B1 gene protein homolog)	Cell projection
Bcam	ENSMUSG00000002980	2	2	Basal cell adhesion molecule (B-CAM cell surface glycoprotein) (Lutheran antigen) (CD antigen CD239)	Membrane	ciliated cell of the bronchus;mesothelial cell of pleura;mesothelial cell of visceral pleura;epithelial cell of lung;epithelial cell of alveolus of lung;pneumocyte;type I pneumocyte;bronchial epithelial cell;kidney cortex artery cell;mesangial cell
Bcar1	ENSMUSG00000031955	2	2	Breast cancer anti-estrogen resistance protein 1 (CRK-associated substrate) (p130cas)	Cell junction
Bcl10	ENSMUSG00000028191	2	2	B-cell lymphoma/leukemia 10 (B-cell CLL/lymphoma 10) (Bcl-10) (CARD-containing molecule enhancing NF-kappa-B) (CARD-like apoptotic protein) (mCLAP) (CED-3/ICH-1 prodomain homologous E10-like regulator) (mCIPER) (Cellular homolog of vCARMEN) (cCARMEN) (Cellular-E10) (c-E10) (Mammalian CARD-containing adapter molecule E10) (mE10)	Cytoplasm
Bcl11a	ENSMUSG00000000861	2	2	B-cell lymphoma/leukemia 11A (BCL-11A) (B-cell CLL/lymphoma 11A) (COUP-TF-interacting protein 1) (Ecotropic viral integration site 9 protein) (EVI-9)	Cytoplasm	Cajal-Retzius cell
Bcl11b	ENSMUSG00000048251	2	2	B-cell lymphoma/leukemia 11B (BCL-11B) (B-cell CLL/lymphoma 11B) (COUP-TF-interacting protein 2) (Radiation-induced tumor suppressor gene 1 protein) (mRit1)	Nucleus	immature T cell;DN3 thymocyte;lamp5 GABAergic cortical interneuron;medium spiny neuron;L5/6 near-projecting glutamatergic neuron of the primary motor cortex;hippocampal neuron
Bcl2	ENSMUSG00000057329	2	2	Apoptosis regulator Bcl-2	Mitochondrion outer membrane	lymphocyte;T cell;alpha-beta T cell;mature alpha-beta T cell;CD4-positive, alpha-beta T cell;CD8-positive, alpha-beta T cell;effector CD8-positive, alpha-beta T cell;mature NK T cell;mature T cell;thymocyte;double negative thymocyte;DN3 thymocyte;DN4 thymocyte;innate lymphoid cell;natural killer cell
Bcl2a1a	ENSMUSG00000102037	2	2	Bcl2a1a protein		alveolar macrophage;lung macrophage;dendritic cell;CD141-positive myeloid dendritic cell;conventional dendritic cell;myeloid dendritic cell;CD1c-positive myeloid dendritic cell;non-classical monocyte
Bcl2l1	ENSMUSG00000007659	2	2	Bcl-2-like protein 1 (Bcl2-L-1) (Apoptosis regulator Bcl-X)	Mitochondrion membrane	vasa recta descending limb cell;endothelial stalk cell;kidney efferent arteriole endothelial cell;kidney capillary endothelial cell;enucleate erythrocyte
Bcl2l11	ENSMUSG00000027381	2	2	Bcl-2-like protein 11 (Bcl2-L-11) (Bcl2-interacting mediator of cell death)	Membrane
Bcl2l12	ENSMUSG00000003190	2	2	BCL2-like 12 (proline rich)
Bcl2l2	ENSMUSG00000089682	2	2	Bcl-2-like protein 2 (Bcl2-L-2) (Apoptosis regulator Bcl-W) (c98)	Mitochondrion membrane
Bcl3	ENSMUSG00000053175	2	2	B-cell lymphoma 3 protein homolog (BCL-3)	Nucleus	luminal epithelial cell of mammary gland;mammary gland epithelial cell
Bcl6	ENSMUSG00000022508	2	2	B-cell lymphoma 6 protein homolog	Nucleus
Bcl7a	ENSMUSG00000029438	2	2	B-cell CLL/lymphoma 7 protein family member A
Bcl7b	ENSMUSG00000029681	2	2	B-cell CLL/lymphoma 7 protein family member B
Bcl7c	ENSMUSG00000030814	2	2	B-cell CLL/lymphoma 7 protein family member C (B-cell chronic lymphocytic leukemia/lymphoma 7C protein)		Leydig cell
Bclaf1	ENSMUSG00000037608	2	2	Bcl-2-associated transcription factor 1 (Btf)	Cytoplasm
Bco1	ENSMUSG00000031845	2	2	Beta,beta-carotene 15,15'-dioxygenase	Cytoplasm
Bcor	ENSMUSG00000040363	2	2	BCL-6 corepressor (BCoR)	Nucleus
Bcr	ENSMUSG00000009681	2	2	Breakpoint cluster region protein	Postsynaptic density	prostate gland microvascular endothelial cell;smooth muscle cell of trachea;pancreatic stellate cell
Bdh1	ENSMUSG00000046598	2	2	D-beta-hydroxybutyrate dehydrogenase, mitochondrial	Mitochondrion inner membrane
Bdkrb1	ENSMUSG00000041347	2	2	B1 bradykinin receptor (B1R) (BK-1 receptor)	Cell membrane	skeletal muscle satellite cell;muscle precursor cell	BRADYKININ
Bdkrb2	ENSMUSG00000021070	2	2	B2 bradykinin receptor (B2R) (BK-2 receptor)	Cell membrane		BRADYKININ
Bdnf	ENSMUSG00000048482	2	2	Brain-derived neurotrophic factor (BDNF)	Secreted		NT
Becn1	ENSMUSG00000035086	2	2	Beclin-1 (Coiled-coil myosin-like BCL2-interacting protein)	Cytoplasm
Bex3	ENSMUSG00000046432	2	2	Protein BEX3 (Brain-expressed X-linked protein 3 homolog) (Nerve growth factor receptor-associated protein 1) (p75NTR-associated cell death executor)	Nucleus;Cytoplasm	pancreatic endocrine cell;type B pancreatic cell;pancreatic D cell;pancreatic PP cell;glandular epithelial cell;enteroendocrine cell;PP cell;endocrine cell
Bfsp1	ENSMUSG00000027420	2	2	Filensin (Beaded filament structural protein 1) (Lens fiber cell beaded-filament structural protein CP 95) (CP95)	Cell membrane
Bglap	ENSMUSG00000074483	2	2	Osteocalcin (OG1) (Bone Gla protein) (BGP) (Gamma-carboxyglutamic acid-containing protein)	Secreted
Bglap2	ENSMUSG00000074486	2	2	Osteocalcin-2 (OG2) (Bone Gla protein 2) (BGP2) (Gamma-carboxyglutamic acid-containing protein 2)	Secreted
Bhlha15	ENSMUSG00000052271	2	2	Class A basic helix-loop-helix protein 15 (bHLHa15) (Class B basic helix-loop-helix protein 8) (bHLHb8) (Muscle, intestine and stomach expression 1) (MIST-1)	Nucleus	epithelial cell of prostate;luminal cell of prostate epithelium
Bhlhe22	ENSMUSG00000025128	2	2	Class E basic helix-loop-helix protein 22 (bHLHe22) (Class B basic helix-loop-helix protein 5) (bHLHb5) (Protein BETA3)	Nucleus
Bhlhe40	ENSMUSG00000030103	2	2	Class E basic helix-loop-helix protein 40 (bHLHe40) (Class B basic helix-loop-helix protein 2) (bHLHb2) (Differentially expressed in chondrocytes protein 1) (DEC1) (E47 interaction protein 1) (EIP1) (Stimulated by retinoic acid gene 13 protein)	Cytoplasm	Langerhans cell;chondrocyte
Bhmt	ENSMUSG00000074768	2	2	Betaine--homocysteine S-methyltransferase 1	Cytoplasm
Bicd2	ENSMUSG00000037933	2	2	Protein bicaudal D homolog 2 (Bic-D 2)	Golgi apparatus
Bid	ENSMUSG00000004446	2	2	BH3-interacting domain death agonist (p22 BID) (BID)	Cytoplasm
Bin1	ENSMUSG00000024381	2	2	Myc box-dependent-interacting protein 1 (Amphiphysin II) (Amphiphysin-like protein) (Bridging integrator 1) (SH3 domain-containing protein 9)	Nucleus	phagocyte;macrophage;tissue-resident macrophage;central nervous system macrophage;microglial cell;oligodendrocyte
Birc2	ENSMUSG00000057367	2	2	Baculoviral IAP repeat-containing protein 2	Cytoplasm	endothelial cell of lymphatic vessel
Birc3	ENSMUSG00000032000	2	2	Baculoviral IAP repeat-containing protein 3	Cytoplasm	skeletal muscle satellite cell;muscle precursor cell
Birc5	ENSMUSG00000017716	3	3	Baculoviral IAP repeat-containing protein 5 (Apoptosis inhibitor 4) (Apoptosis inhibitor survivin) (TIAP)	Cytoplasm	megakaryocyte-erythroid progenitor cell;promonocyte;erythroblast;hematopoietic precursor cell;myeloid lineage restricted progenitor cell;granulocytopoietic cell
Blk	ENSMUSG00000014453	2	2	Tyrosine-protein kinase Blk	Cell membrane	mononuclear cell;lymphocyte;B cell;innate lymphoid cell;erythroid progenitor cell;erythroid progenitor cell, mammalian
Blmh	ENSMUSG00000020840	2	2	Bleomycin hydrolase (BH) (BLM hydrolase) (BMH)	Cytoplasm
Blnk	ENSMUSG00000061132	2	2	B-cell linker protein (B-cell adapter containing a SH2 domain protein) (B-cell adapter containing a Src homology 2 domain protein) (Cytoplasmic adapter protein) (Lymphocyte antigen 57) (Src homology 2 domain-containing leukocyte protein of 65 kDa) (Slp-65)	Cytoplasm	late pro-B cell;plasma cell
Bloc1s5	ENSMUSG00000038982	2	2	Biogenesis of lysosome-related organelles complex 1 subunit 5 (BLOC-1 subunit 5) (Protein Muted homolog)
Bloc1s6	ENSMUSG00000005804	2	2	Biogenesis of lysosome-related organelles complex 1 subunit 6 (BLOC-1 subunit 6) (Pallid protein) (Pallidin) (Syntaxin 13-interacting protein)	Cytoplasm
Bmf	ENSMUSG00000040093	2	2	Bcl-2-modifying factor
Bmi1	ENSMUSG00000026739	2	2	Polycomb complex protein BMI-1 (Polycomb group RING finger protein 4)	Nucleus
Bmp1	ENSMUSG00000022098	2	2	Bone morphogenetic protein 1 (BMP-1)	Golgi apparatus	vascular leptomeningeal cell;mesothelial fibroblast
Bmp10	ENSMUSG00000030046	2	2	Bone morphogenetic protein 10 (BMP-10)	Secreted
Bmp15	ENSMUSG00000023279	2	2	Bone morphogenetic protein 15 (BMP-15) (Growth/differentiation factor 9B) (GDF-9B)	Secreted
Bmp2	ENSMUSG00000027358	2	2	Bone morphogenetic protein 2 (BMP-2) (Bone morphogenetic protein 2A) (BMP-2A)	Secreted	endothelial cell of lymphatic vessel;endothelial cell of sinusoid;endothelial cell of hepatic sinusoid;chondrocyte
Bmp3	ENSMUSG00000029335	2	2	Bone morphogenetic protein 3 (BMP-3)	Secreted
Bmp4	ENSMUSG00000021835	2	2	Bone morphogenetic protein 4 (BMP-4) (Bone morphogenetic protein 2B) (BMP-2B)	Secreted	smooth muscle cell of the pulmonary artery
Bmp5	ENSMUSG00000032179	2	2	Bone morphogenetic protein 5 (BMP-5)	Secreted
Bmp6	ENSMUSG00000039004	2	2	Bone morphogenetic protein 6 (BMP-6) (VG-1-related protein) (VGR-1)	Secreted	kidney glomerular epithelial cell;leptomeningeal cell;vascular leptomeningeal cell (Mmus);fibroblast
Bmp7	ENSMUSG00000008999	2	2	Bone morphogenetic protein 7 (BMP-7) (Osteogenic protein 1) (OP-1)	Secreted
Bmp8b	ENSMUSG00000002384	2	2	Bone morphogenetic protein 8B (BMP-8B)	Secreted
Bmpr1a	ENSMUSG00000021796	2	2	Bone morphogenetic protein receptor type-1A (BMP type-1A receptor) (BMPR-1A)	Cell membrane		BMP;AMH
Bmpr1b	ENSMUSG00000052430	2	2	Bone morphogenetic protein receptor type-1B (BMP type-1B receptor) (BMPR-1B)	Cell membrane	astrocyte	BMP;AMH
Bmpr2	ENSMUSG00000067336	2	2	Bone morphogenetic protein receptor type-2 (BMP type-2 receptor) (BMPR-2)	Cell membrane	endothelial stalk cell	BMP;BMP10;GDF
Bnc1	ENSMUSG00000025105	2	2	Zinc finger protein basonuclin-1	Nucleus
Bnc2	ENSMUSG00000028487	2	2	Zinc finger protein basonuclin-2	Nucleus	ciliated epithelial cell;epithelial cell of proximal tubule;columnar/cuboidal epithelial cell;kidney glomerular epithelial cell;kidney cortex tubule cell;kidney loop of Henle thin descending limb epithelial cell;leptomeningeal cell
Bnip3	ENSMUSG00000078566	2	2	BCL2/adenovirus E1B 19 kDa protein-interacting protein 3	Mitochondrion;Mitochondrion outer membrane
Boc	ENSMUSG00000022687	2	2	Brother of CDO (Protein BOC)	Membrane
Borcs8	ENSMUSG00000002345	2	2	BLOC-1-related complex subunit 8	Lysosome membrane
Bpifb1	ENSMUSG00000027485	2	2	BPI fold-containing family B member 1 (Long palate, lung and nasal epithelium carcinoma-associated protein 1)	Secreted
Braf	ENSMUSG00000002413	2	2	Serine/threonine-protein kinase B-raf	Nucleus
Brca1	ENSMUSG00000017146	2	2	Breast cancer type 1 susceptibility protein homolog	Nucleus
Brca2	ENSMUSG00000041147	2	2	Breast cancer type 2 susceptibility protein homolog (Fanconi anemia group D1 protein homolog)	Nucleus
Brcc3	ENSMUSG00000031201	2	2	Lys-63-specific deubiquitinase BRCC36	Nucleus
Brd2	ENSMUSG00000024335	3	2	Bromodomain-containing protein 2 (Female sterile homeotic-related protein 1) (Fsrg-1) (Protein RING3)	Nucleus	smooth muscle cell of trachea
Brd4	ENSMUSG00000024002	2	2	Bromodomain-containing protein 4 (Mitotic chromosome-associated protein) (MCAP)	Nucleus
Brd7	ENSMUSG00000031660	2	2	Bromodomain-containing protein 7 (75 kDa bromodomain protein)	Nucleus
Brd8	ENSMUSG00000003778	2	2	Bromodomain-containing protein 8	Nucleus
Brip1	ENSMUSG00000034329	3	3	Fanconi anemia group J protein homolog (Protein FACJ)	Nucleus
Brpf1	ENSMUSG00000001632	2	2	Peregrin (Bromodomain and PHD finger-containing protein 1)	Nucleus
Brpf3	ENSMUSG00000063952	2	2	Bromodomain and PHD finger-containing protein 3	Nucleus
Brs3	ENSMUSG00000031130	2	2	Bombesin receptor subtype-3 (BRS-3)	Cell membrane
Brsk2	ENSMUSG00000053046	2	2	Serine/threonine-protein kinase BRSK2	Cytoplasm
Brwd3	ENSMUSG00000063663	2	2	Bromodomain and WD repeat-containing protein 3
Bsn	ENSMUSG00000032589	3	2	Protein bassoon	Cytoplasm	pyramidal neuron;L6 intratelencephalic projecting glutamatergic neuron of the primary motor cortex
Bsnd	ENSMUSG00000025418	2	2	Barttin	Basolateral cell membrane	kidney collecting duct epithelial cell;kidney collecting duct principal cell;renal principal cell;renal intercalated cell;renal beta-intercalated cell;renal alpha-intercalated cell;kidney distal convoluted tubule epithelial cell;kidney loop of Henle ascending limb epithelial cell;kidney loop of Henle thick ascending limb epithelial cell;kidney loop of Henle epithelial cell;kidney collecting duct …
Bsx	ENSMUSG00000054360	2	2	Brain-specific homeobox protein homolog	Cytoplasm
Btbd2	ENSMUSG00000003344	2	2	BTB (POZ) domain containing 2
Btbd9	ENSMUSG00000062202	2	2	BTB/POZ domain-containing protein 9		hippocampal neuron
Btc	ENSMUSG00000082361	2	2	Probetacellulin	Cell membrane	kidney collecting duct epithelial cell;kidney collecting duct principal cell;renal principal cell;Schwann cell;kidney collecting duct cell
Btk	ENSMUSG00000031264	2	2	Tyrosine-protein kinase BTK	Cytoplasm
Btla	ENSMUSG00000052013	2	2	B- and T-lymphocyte attenuator (B- and T-lymphocyte-associated protein) (CD antigen CD272)	Cell membrane	B cell
Btrc	ENSMUSG00000025217	2	2	F-box/WD repeat-containing protein 1A (Beta-TrCP protein E3RS-IkappaB) (Beta-transducin repeat-containing protein) (Beta-TrCP) (E3RSIkappaB) (mE3RS-IkappaB) (F-box and WD repeats protein beta-TrCP) (HOS) (Ubiquitin ligase FWD1) (pIkappaB-E3 receptor subunit)	Cytoplasm
Bub1	ENSMUSG00000027379	2	2	Mitotic checkpoint serine/threonine-protein kinase BUB1 (mBUB1)	Nucleus;Chromosome
Bub1b	ENSMUSG00000040084	2	2	Mitotic checkpoint serine/threonine-protein kinase BUB1 beta	Cytoplasm
C1ql1	ENSMUSG00000045532	2	2	C1q-related factor (C1q and tumor necrosis factor-related protein 14) (C1q/TNF-related protein 14) (CTRP14) (Complement component 1 Q subcomponent-like 1)	Secreted	Schwann cell	ADGRB
C1qtnf12	ENSMUSG00000023571	2	2	Adipolin (Adipose-derived insulin-sensitizing factor) (Complement C1q tumor necrosis factor-related protein 12)	Secreted
C1qtnf5	ENSMUSG00000079592	2	2	Complement C1q tumor necrosis factor-related protein 5	Secreted
C2	ENSMUSG00000024371	3	3	Complement C2	Secreted	mesothelial cell of pleura;mesothelial cell of visceral pleura;epithelial cell of lung;epithelial cell of alveolus of lung;pneumocyte;type II pneumocyte;endothelial cell of lymphatic vessel;Hofbauer cell;fibroblast;pancreatic stellate cell;lung secretory cell
C2cd6	ENSMUSG00000072295	2	2	Cation channel sperm-associated targeting subunit tau (CatSper-tau) (C2 calcium-dependent domain-containing 6)	Cell projection
C3	ENSMUSG00000024164	1	1	Complement C3 (HSE-MSF)	Secreted	mesenchymal stem cell;mesenchymal stem cell of adipose tissue;intrahepatic cholangiocyte;mesothelial cell of pleura;mesothelial cell of visceral pleura;hepatocyte;periportal region hepatocyte;midzonal region hepatocyte;centrilobular region hepatocyte;club cell;inflammatory macrophage;microglial cell;follicular dendritic cell;fibroblast;keratocyte;pancreatic stellate cell;fibroblast of cardiac tis…
C3ar1	ENSMUSG00000040552	2	2	C3a anaphylatoxin chemotactic receptor (C3AR) (C3a-R) (Complement component 3a receptor 1)	Cell membrane	phagocyte;macrophage;tissue-resident macrophage;professional antigen presenting cell;myeloid leukocyte;myeloid cell	COMPLEMENT
C4b	ENSMUSG00000073418	2	2	Complement C4-B	Secreted	mesenchymal stem cell of adipose tissue;cardiac neuron;fibroblast;pancreatic stellate cell;fibroblast of cardiac tissue;fibroblast of lung;adventitial cell
C4bp	ENSMUSG00000026405	2	2	Complement component 4 binding protein		hepatocyte
C5ar1	ENSMUSG00000049130	2	2	C5a anaphylatoxin chemotactic receptor 1 (C5a anaphylatoxin chemotactic receptor) (C5a-R) (C5aR) (CD antigen CD88)	Cell membrane	alveolar macrophage;lung macrophage;blood cell;granulocyte;neutrophil;myeloid leukocyte;myeloid cell;proerythroblast	COMPLEMENT
C5ar2	ENSMUSG00000074361	2	2	C5a anaphylatoxin chemotactic receptor 2 (Complement component 5a receptor 2) (G-protein coupled receptor 77)	Cell membrane
C6	ENSMUSG00000022181	2	2	Complement component C6	Secreted	cholangiocyte;intrahepatic cholangiocyte;hepatocyte;periportal region hepatocyte;midzonal region hepatocyte;centrilobular region hepatocyte;hepatic stellate cell;lung secretory cell
C7	ENSMUSG00000079105	2	2	Complement component 7	Secreted	retinal blood vessel endothelial cell;lung microvascular endothelial cell;lung endothelial cell;endocardial cell;Leydig cell;connective tissue cell;fibroblast;pulmonary interstitial fibroblast;alveolar type 2 fibroblast cell;pancreatic stellate cell;fibroblast of cardiac tissue;fibroblast of lung;bronchus fibroblast of lung;fibroblast of connective tissue of prostate;fibroblast of connective tiss…
Cab39l	ENSMUSG00000021981	2	2	Calcium-binding protein 39-like (MO25beta) (Mo25-like protein)		ependymal cell
Cabp1	ENSMUSG00000029544	2	2	Calcium-binding protein 1 (CaBP1)
Cacna1a	ENSMUSG00000034656	2	2	Voltage-dependent P/Q-type calcium channel subunit alpha-1A (Brain calcium channel I) (BI) (Calcium channel, L type, alpha-1 polypeptide isoform 4) (Voltage-gated calcium channel subunit alpha Cav2.1)	Cell membrane	neural cell;neuron;cerebellar Golgi cell;granule cell;cerebellar granule cell;Purkinje cell
Cacna1b	ENSMUSG00000004113	2	2	Voltage-dependent N-type calcium channel subunit alpha-1B (Brain calcium channel III) (BIII) (Calcium channel, L type, alpha-1 polypeptide isoform 5) (Voltage-gated calcium channel subunit alpha Cav2.2)	Membrane	sncg GABAergic cortical interneuron
Cacna1c	ENSMUSG00000051331	2	2	Voltage-dependent L-type calcium channel subunit alpha-1C (Calcium channel, L type, alpha-1 polypeptide, isoform 1, cardiac muscle) (MELC-CC) (Mouse brain class C) (MBC) (Voltage-gated calcium channel subunit alpha Cav1.2)	Cell membrane	cerebellar granule cell;medium spiny neuron;pericyte
Cacna1d	ENSMUSG00000015968	2	2	Voltage-dependent L-type calcium channel subunit alpha-1D (Calcium channel, L type, alpha-1 polypeptide isoform 2) (Voltage-gated calcium channel subunit alpha Cav1.3)	Membrane	interneuron;cerebellar Golgi cell;meis2 expressing cortical GABAergic cell
Cacna1g	ENSMUSG00000020866	2	2	Voltage-dependent T-type calcium channel subunit alpha	Membrane	Purkinje cell
Cacna1h	ENSMUSG00000024112	2	2	Voltage-dependent T-type calcium channel subunit alpha-1H (Voltage-gated calcium channel subunit alpha Cav3.2)	Cell membrane
Cacna1s	ENSMUSG00000026407	2	2	Voltage-dependent L-type calcium channel subunit alpha-1S (Calcium channel, L type, alpha-1 polypeptide, isoform 3, skeletal muscle) (Dihydropyridine receptor) (DHPR) (Voltage-gated calcium channel subunit alpha Cav1.1)	Cell membrane	B cell;precursor B cell;late pro-B cell;plasma cell
Cacna2d1	ENSMUSG00000040118	2	2	Voltage-dependent calcium channel subunit alpha-2/delta-1 (Voltage-gated calcium channel subunit alpha-2/delta-1)	Membrane	lamp5 GABAergic cortical interneuron;pyramidal neuron;L6 intratelencephalic projecting glutamatergic neuron of the primary motor cortex;Cajal-Retzius cell;glutamatergic neuron;L2/3-6 intratelencephalic projecting glutamatergic cortical neuron;L2/3 intratelencephalic projecting glutamatergic neuron of the primary motor cortex;L4/5 intratelencephalic projecting glutamatergic neuron of the primary m…
Cacna2d2	ENSMUSG00000010066	2	2	Voltage-dependent calcium channel subunit alpha-2/delta-2 (Protein ducky) (Voltage-gated calcium channel subunit alpha-2/delta-2)	Membrane	sst GABAergic cortical interneuron;pvalb GABAergic cortical interneuron;Purkinje cell;Cajal-Retzius cell
Cacnb1	ENSMUSG00000020882	2	2	Voltage-dependent L-type calcium channel subunit beta-1 (CAB1) (Calcium channel voltage-dependent subunit beta 1)	Cell membrane
Cacng1	ENSMUSG00000020722	2	2	Voltage-dependent calcium channel gamma-1 subunit (Dihydropyridine-sensitive L-type, skeletal muscle calcium channel subunit gamma)	Cell membrane
Cacng2	ENSMUSG00000019146	2	2	Voltage-dependent calcium channel gamma-2 subunit (Neuronal voltage-gated calcium channel gamma-2 subunit) (Stargazin) (Transmembrane AMPAR regulatory protein gamma-2) (TARP gamma-2)	Membrane	interneuron;pvalb GABAergic cortical interneuron;inhibitory interneuron
Cacng3	ENSMUSG00000066189	3	3	Voltage-dependent calcium channel gamma-3 subunit (Neuronal voltage-gated calcium channel gamma-3 subunit) (Transmembrane AMPAR regulatory protein gamma-3) (TARP gamma-3)	Membrane	cerebellar Golgi cell
Cadm1	ENSMUSG00000032076	3	2	Cell adhesion molecule 1 (Immunoglobulin superfamily member 4) (IgSF4) (Nectin-like protein 2) (NECL-2) (Spermatogenic immunoglobulin superfamily) (SgIgSF) (Synaptic cell adhesion molecule) (SynCAM) (Tumor suppressor in lung cancer 1) (TSLC-1)	Cell membrane		CADM
Cadm3	ENSMUSG00000005338	2	2	Cell adhesion molecule 3 (Immunoglobulin superfamily member 4B) (IgSF4B) (Nectin-like protein 1) (NECL-1) (Synaptic cell adhesion molecule 3) (TSLC1-like protein 1)	Cell membrane	L2/3 intratelencephalic projecting glutamatergic neuron of the primary motor cortex	CADM;NECTIN
Cadps2	ENSMUSG00000017978	2	2	Calcium-dependent secretion activator 2 (Calcium-dependent activator protein for secretion 2) (CAPS-2)	Cytoplasmic vesicle membrane	sncg GABAergic cortical interneuron;granule cell;cerebellar granule cell
Calb1	ENSMUSG00000028222	3	2	Calbindin (Calbindin D28) (D-28K) (PCD-29) (Spot 35 protein) (Vitamin D-dependent calcium-binding protein, avian-type)		kidney collecting duct epithelial cell;kidney collecting duct principal cell;renal principal cell;pancreatic PP cell;PP cell;kidney distal convoluted tubule epithelial cell;kidney connecting tubule epithelial cell;sst GABAergic cortical interneuron;Purkinje cell;kidney collecting duct cell
Calb2	ENSMUSG00000003657	2	2	Calretinin (CR)		vip GABAergic cortical interneuron;Cajal-Retzius cell
Calcr	ENSMUSG00000023964	2	2	Calcitonin receptor (CT-R)	Cell membrane	renal alpha-intercalated cell	ADM;CALC;IAPP
Calcrl	ENSMUSG00000059588	2	2	Calcitonin gene-related peptide type 1 receptor (CGRP type 1 receptor) (Calcitonin receptor-like receptor)	Cell membrane	blood vessel endothelial cell;vein endothelial cell;endothelial cell of artery;capillary endothelial cell;endothelial cell;endothelial cell of vascular tree;muscle cell;smooth muscle cell;smooth muscle cell of the pulmonary artery;tracheobronchial smooth muscle cell;bronchial smooth muscle cell;hepatic stellate cell	ADM;CALC;IAPP
Calu	ENSMUSG00000029767	2	2	Calumenin (Crocalbin)	Endoplasmic reticulum membrane
Camk1d	ENSMUSG00000039145	2	2	Calcium/calmodulin-dependent protein kinase type 1D	Cytoplasm	pyramidal neuron;L6 intratelencephalic projecting glutamatergic neuron of the primary motor cortex
Camk2a	ENSMUSG00000024617	1	1	Calcium/calmodulin-dependent protein kinase type II subunit alpha (CaM kinase II subunit alpha) (CaMK-II subunit alpha)	Cytoplasm	pyramidal neuron;L6 intratelencephalic projecting glutamatergic neuron of the primary motor cortex;L5 extratelencephalic projecting glutamatergic cortical neuron;glutamatergic neuron;L2/3-6 intratelencephalic projecting glutamatergic cortical neuron;L4/5 intratelencephalic projecting glutamatergic neuron of the primary motor cortex;corticothalamic-projecting glutamatergic cortical neuron;L6 corti…
Camk2b	ENSMUSG00000057897	2	2	Calcium/calmodulin-dependent protein kinase type II subunit beta (CaM kinase II subunit beta) (CaMK-II subunit beta)	Cytoplasm	pyramidal neuron;L5 extratelencephalic projecting glutamatergic cortical neuron;hippocampal neuron
Camk2d	ENSMUSG00000053819	2	2	Calcium/calmodulin-dependent protein kinase type II subunit delta (CaM kinase II subunit delta) (CaMK-II subunit delta)	Cell membrane	L2/3 intratelencephalic projecting glutamatergic neuron of the primary motor cortex;L5/6 near-projecting glutamatergic neuron of the primary motor cortex
Camk2g	ENSMUSG00000021820	2	2	Calcium/calmodulin-dependent protein kinase type II subunit gamma (CaM kinase II subunit gamma) (CaMK-II subunit gamma)	Sarcoplasmic reticulum membrane
Camk4	ENSMUSG00000038128	2	2	Calcium/calmodulin-dependent protein kinase type IV (CaMK IV)	Cytoplasm	neuron;L5 extratelencephalic projecting glutamatergic cortical neuron;granule cell;cerebellar granule cell;medium spiny neuron;glutamatergic neuron;L2/3-6 intratelencephalic projecting glutamatergic cortical neuron;L2/3 intratelencephalic projecting glutamatergic neuron of the primary motor cortex;L4/5 intratelencephalic projecting glutamatergic neuron of the primary motor cortex;corticothalamic-…
Camkv	ENSMUSG00000032936	2	2	CaM kinase-like vesicle-associated protein	Cell membrane	L5 extratelencephalic projecting glutamatergic cortical neuron;L6b glutamatergic cortical neuron
Camsap1	ENSMUSG00000026933	2	2	Calmodulin-regulated spectrin-associated protein 1	Cytoplasm
Camsap2	ENSMUSG00000041570	2	2	Calmodulin-regulated spectrin-associated protein 2 (Calmodulin-regulated spectrin-associated protein 1-like protein 1)	Cytoplasm
Camsap3	ENSMUSG00000044433	2	2	Calmodulin-regulated spectrin-associated protein 3 (Marshalin) (Protein Nezha)	Cytoplasm
Camta2	ENSMUSG00000040712	2	2	Calmodulin-binding transcription activator 2	Nucleus
Canx	ENSMUSG00000020368	2	1	Calnexin	Endoplasmic reticulum membrane
Cap2	ENSMUSG00000021373	4	2	Adenylyl cyclase-associated protein 2 (CAP 2)	Cell membrane	pyramidal neuron;L6 intratelencephalic projecting glutamatergic neuron of the primary motor cortex;L5 extratelencephalic projecting glutamatergic cortical neuron;glutamatergic neuron;L2/3-6 intratelencephalic projecting glutamatergic cortical neuron;L4/5 intratelencephalic projecting glutamatergic neuron of the primary motor cortex;corticothalamic-projecting glutamatergic cortical neuron;L6 corti…
Capn1	ENSMUSG00000024942	2	2	Calpain-1 catalytic subunit	Cytoplasm
Capn10	ENSMUSG00000026270	2	2	Calpain-10
Capn2	ENSMUSG00000026509	2	2	Calpain-2 catalytic subunit	Cytoplasm	type I pneumocyte
Caprin1	ENSMUSG00000027184	2	2	Caprin-1 (Cytoplasmic activation- and proliferation-associated protein 1) (GPI-anchored membrane protein 1) (GPI-anchored protein p137) (GPI-p137) (p137GPI) (Membrane component chromosome 11 surface marker 1) (RNA granule protein 105)	Cytoplasm
Car4	ENSMUSG00000000805	2	2	Carbonic anhydrase		enterocyte;enterocyte of epithelium of large intestine;blood vessel endothelial cell;endothelial stalk cell;endothelial cell of coronary artery;endothelial cell of artery;epithelial cell of large intestine;endothelial cell;endothelial cell of vascular tree;cardiac endothelial cell;alveolar macrophage;tracheobronchial smooth muscle cell;bronchial smooth muscle cell
Car7	ENSMUSG00000031883	2	2	Carbonic anhydrase
Card9	ENSMUSG00000026928	2	2	Caspase recruitment domain-containing protein 9	Cytoplasm
Carm1	ENSMUSG00000032185	2	2	Histone-arginine methyltransferase CARM1	Nucleus
Carmil1	ENSMUSG00000021338	2	2	F-actin-uncapping protein LRRC16A (CARMIL homolog) (Capping protein regulator and myosin 1 linker protein 1) (Capping protein, Arp2/3 and myosin-I linker homolog 1) (Capping protein, Arp2/3 and myosin-I linker protein 1) (CARML1) (Leucine-rich repeat-containing protein 16A)	Cytoplasm	kidney connecting tubule epithelial cell
Carns1	ENSMUSG00000075289	2	2	Carnosine synthase 1
Cartpt	ENSMUSG00000021647	3	3	Cocaine- and amphetamine-regulated transcript protein	Secreted
Casc4	ENSMUSG00000060227	2	2
Caskin1	ENSMUSG00000033597	2	2	Caskin-1 (CASK-interacting protein 1)	Cytoplasm
Casp1	ENSMUSG00000025888	2	2	Caspase-1 (CASP-1)	Cytoplasm
Casp12	ENSMUSG00000025887	2	2	Caspase-12 (CASP-12)		duct epithelial cell
Casp2	ENSMUSG00000029863	2	2	Caspase-2 (CASP-2)
Casp3	ENSMUSG00000031628	2	2	Caspase-3 (CASP-3)	Cytoplasm	eosinophil;mast cell
Casp4	ENSMUSG00000033538	2	2	Caspase-4 (CASP-4)	Cytoplasm	prostate gland microvascular endothelial cell;Schwann cell
Casp7	ENSMUSG00000025076	2	2	Caspase-7 (CASP-7)	Cytoplasm	kidney loop of Henle medullary thick ascending limb epithelial cell
Casp8	ENSMUSG00000026029	2	2	Caspase-8 (CASP-8)	Cytoplasm
Casp9	ENSMUSG00000028914	2	2	Caspase-9 (CASP-9)
Casq1	ENSMUSG00000007122	2	2	Calsequestrin-1 (Calmitine) (Calsequestrin, skeletal muscle isoform)	Endoplasmic reticulum
Casq2	ENSMUSG00000027861	2	2	Calsequestrin-2 (Calsequestrin, cardiac muscle isoform)	Sarcoplasmic reticulum lumen	muscle cell;cardiac muscle cell
Casr	ENSMUSG00000051980	2	2	Extracellular calcium-sensing receptor (CaSR) (Parathyroid cell calcium-sensing receptor) (PCaR1)	Cell membrane
Casz1	ENSMUSG00000028977	2	2	Zinc finger protein castor homolog 1 (Castor-related protein)	Nucleus
Cat	ENSMUSG00000027187	2	2	Catalase	Peroxisome	kidney proximal convoluted tubule epithelial cell;kidney proximal straight tubule epithelial cell;type II pneumocyte;hepatocyte;brush cell;lung secretory cell
Cav1	ENSMUSG00000007655	2	2	Caveolin-1	Golgi apparatus membrane	blood vessel endothelial cell;vein endothelial cell;endothelial cell of coronary artery;endothelial cell of artery;capillary endothelial cell;prostate gland microvascular endothelial cell;mesothelial cell of pleura;mesothelial cell of visceral pleura;type I pneumocyte;endothelial cell of vascular tree;cardiac endothelial cell;endocardial cell;smooth muscle cell of the pulmonary artery;tracheobron…
Cav2	ENSMUSG00000000058	2	2	Caveolin-2	Nucleus;Cytoplasm;Golgi apparatus membrane	blood vessel endothelial cell;vein endothelial cell;endothelial cell of coronary artery;endothelial cell of artery;capillary endothelial cell;cardiac endothelial cell;endocardial cell;smooth muscle cell;smooth muscle cell of the pulmonary artery;tracheobronchial smooth muscle cell;bronchial smooth muscle cell
Cav3	ENSMUSG00000062694	2	2	Caveolin-3 (M-caveolin)	Golgi apparatus membrane
Cavin1	ENSMUSG00000004044	2	2	Caveolae-associated protein 1 (Cav-p60) (Cavin-1) (Polymerase I and transcript release factor)	Membrane	ciliated cell of the bronchus;blood vessel endothelial cell;vein endothelial cell;capillary endothelial cell;prostate gland microvascular endothelial cell;mesothelial cell of pleura;mesothelial cell of visceral pleura;type I pneumocyte;bronchial epithelial cell;endothelial cell of vascular tree;smooth muscle cell of prostate
Cbfb	ENSMUSG00000031885	2	2	Core-binding factor subunit beta (CBF-beta) (Polyomavirus enhancer-binding protein 2 beta subunit) (PEA2-beta) (PEBP2-beta) (SL3-3 enhancer factor 1 subunit beta) (SL3/AKV core-binding factor beta subunit)	Nucleus
Cbl	ENSMUSG00000034342	2	2	E3 ubiquitin-protein ligase CBL	Cytoplasm;Cell membrane
Cblb	ENSMUSG00000022637	2	2	E3 ubiquitin-protein ligase CBL-B	Cytoplasm
Cblc	ENSMUSG00000040525	2	2	E3 ubiquitin-protein ligase CBL-C
Cblif	ENSMUSG00000024682	2	2	Cobalamin binding intrinsic factor (Gastric intrinsic factor) (Intrinsic factor) (IF) (INF)	Secreted
Cbln1	ENSMUSG00000031654	3	3	Cerebellin-1 (Brain protein D3) (Precerebellin)	Secreted	hypendymal cell	Glutamate
Cbln2	ENSMUSG00000024647	2	2	Cerebellin-2	Secreted	vip GABAergic cortical interneuron
Cbln3	ENSMUSG00000040380	2	2	Cerebellin-3	Endoplasmic reticulum;Golgi apparatus
Cbln4	ENSMUSG00000067578	2	2	Cerebellin-4 (Cerebellin-like glycoprotein 1)	Secreted	L2/3 intratelencephalic projecting glutamatergic neuron of the primary motor cortex
Cbs	ENSMUSG00000024039	2	2	Cystathionine beta-synthase	Cytoplasm	pancreatic acinar cell;acinar cell
Cbx1	ENSMUSG00000018666	2	2	Chromobox protein homolog 1 (Heterochromatin protein 1 homolog beta) (HP1 beta) (Heterochromatin protein p25) (M31) (Modifier 1 protein)	Nucleus	mesothelial cell;skeletal muscle fiber;mesenchymal cell
Cbx2	ENSMUSG00000025577	2	2	Chromobox protein homolog 2 (M33) (Modifier 3 protein)	Nucleus speckle
Cbx3	ENSMUSG00000029836	2	2	Chromobox protein homolog 3 (Heterochromatin protein 1 homolog gamma) (HP1 gamma) (M32) (Modifier 2 protein)	Nucleus	neural progenitor cell
Cbx5	ENSMUSG00000009575	2	2	Chromobox protein homolog 5 (Heterochromatin protein 1 homolog alpha) (HP1 alpha)	Nucleus	hypendymal cell;neural progenitor cell
Cbx7	ENSMUSG00000053411	2	2	Chromobox protein homolog 7	Nucleus
Ccar2	ENSMUSG00000033712	2	2	Cell cycle and apoptosis regulator protein 2 (Cell division cycle and apoptosis regulator protein 2)	Nucleus
Ccdc130	ENSMUSG00000004994	2	2
Ccdc184	ENSMUSG00000029875	2	2	Coiled-coil domain-containing protein 184		columnar/cuboidal epithelial cell;kidney connecting tubule epithelial cell
Cckbr	ENSMUSG00000030898	2	2	Gastrin/cholecystokinin type B receptor (CCK-B receptor) (CCK-BR) (Cholecystokinin-2 receptor) (CCK2-R)	Cell membrane		CCK
Ccl1	ENSMUSG00000020702	2	2	C-C motif chemokine 1 (P500) (SIS-epsilon) (Small-inducible cytokine A1) (T-cell activation protein 3) (TCA-3) (TCA3)
Ccl11	ENSMUSG00000020676	2	2	Eotaxin (C-C motif chemokine 11) (Eosinophil chemotactic protein) (Small-inducible cytokine A11)	Secreted	stem cell;mesenchymal stem cell;mesenchymal stem cell of adipose tissue;smooth muscle cell;smooth muscle cell of trachea;smooth muscle cell of prostate;connective tissue cell;fibroblast;pancreatic stellate cell;fibroblast of connective tissue of prostate;adventitial cell
Ccl12	ENSMUSG00000035352	2	2	C-C motif chemokine 12 (MCP-1-related chemokine) (Monocyte chemoattractant protein 5) (Monocyte chemotactic protein 5) (MCP-5) (Small-inducible cytokine A12)	Secreted	endothelial cell of lymphatic vessel
Ccl17	ENSMUSG00000031780	3	3	C-C motif chemokine 17 (ABCD-2) (CC chemokine TARC) (Small-inducible cytokine A17) (Thymus and activation-regulated chemokine)	Secreted	CD141-positive myeloid dendritic cell;Langerhans cell;myeloid dendritic cell;erythroid progenitor cell;erythroid progenitor cell, mammalian
Ccl19	ENSMUSG00000071005	2	2	C-C motif chemokine 19 (Epstein-Barr virus-induced molecule 1 ligand chemokine) (EBI1 ligand chemokine) (ELC) (Small-inducible cytokine A19)	Secreted	smooth muscle cell;smooth muscle cell of trachea;cell of skeletal muscle;skeletal muscle satellite cell;muscle precursor cell;connective tissue cell;fibroblast;pancreatic stellate cell;fibroblast of cardiac tissue
Ccl2	ENSMUSG00000035385	2	2	C-C motif chemokine 2 (Monocyte chemoattractant protein 1) (Monocyte chemotactic protein 1) (MCP-1) (Platelet-derived growth factor-inducible protein JE) (Small-inducible cytokine A2)	Secreted	stem cell;mesenchymal stem cell;smooth muscle cell of trachea;skeletal muscle satellite cell;muscle precursor cell;mast cell;Schwann cell;fibroblast;pancreatic stellate cell
Ccl20	ENSMUSG00000026166	2	2	C-C motif chemokine 20 (Beta-chemokine exodus-1) (CC chemokine LARC) (CC chemokine ST38) (Liver and activation-regulated chemokine) (Macrophage inflammatory protein 3 alpha) (MIP-3-alpha) (Small-inducible cytokine A20)	Secreted	endothelial cell of lymphatic vessel
Ccl21a	ENSMUSG00000094686	2	2	C-C motif chemokine 21a (6Ckine) (Beta-chemokine exodus-2) (Small-inducible cytokine A21a) (Thymus-derived chemotactic agent 4) (TCA4)	Secreted	endothelial cell of lymphatic vessel;pancreatic stellate cell
Ccl21b	ENSMUSG00000095675	2	2	C-C motif chemokine 21b (6Ckine) (Beta-chemokine exodus-2) (Small-inducible cytokine A21b) (Thymus-derived chemotactic agent 4) (TCA4)	Secreted
Ccl24	ENSMUSG00000004814	3	3	C-C motif chemokine 24 (Eosinophil chemotactic protein 2) (Eotaxin-2) (Small-inducible cytokine A24)	Secreted	Kupffer cell;CD141-positive myeloid dendritic cell
Ccl25	ENSMUSG00000023235	2	2	C-C motif chemokine 25 (Chemokine TECK) (Small-inducible cytokine A25) (Thymus-expressed chemokine)	Secreted
Ccl3	ENSMUSG00000000982	2	2	C-C motif chemokine 3 (Heparin-binding chemotaxis protein) (L2G25B) (Macrophage inflammatory protein 1-alpha) (MIP-1-alpha) (SIS-alpha) (Small-inducible cytokine A3) (TY-5)	Secreted	basophil;eosinophil;mature B cell;naive B cell;natural killer cell
Ccl7	ENSMUSG00000035373	2	2	C-C motif chemokine 7 (Intercrine/chemokine MARC) (Monocyte chemoattractant protein 3) (Monocyte chemotactic protein 3) (MCP-3) (Protein FIC) (Small-inducible cytokine A7)	Secreted	stem cell;mesenchymal stem cell;mesenchymal stem cell of adipose tissue;mast cell;connective tissue cell;fibroblast;pancreatic stellate cell;fibroblast of connective tissue of prostate
Ccl8	ENSMUSG00000009185	2	2	C-C motif chemokine 8 (Monocyte chemoattractant protein 2) (Monocyte chemotactic protein 2) (MCP-2) (Small-inducible cytokine A8)	Secreted	lung macrophage
Ccn1	ENSMUSG00000028195	2	2	CCN family member 1 (3CH61) (Cellular communication network factor 1) (Cysteine-rich angiogenic inducer 61) (Insulin-like growth factor-binding protein 10) (IBP-10) (IGF-binding protein 10) (IGFBP-10) (Protein CYR61)	Secreted	ciliated cell of the bronchus;type I pneumocyte;bronchial epithelial cell;fibroblast of lung
Ccn2	ENSMUSG00000019997	2	2	CCN family member 2 (Cellular communication network factor 2) (Connective tissue growth factor) (Hypertrophic chondrocyte-specific protein 24) (Protein FISP-12)	Secreted	chondrocyte
Ccna1	ENSMUSG00000027793	2	2	Cyclin-A1	Nucleus
Ccna2	ENSMUSG00000027715	2	2	Cyclin-A2 (Cyclin-A)	Nucleus	erythroblast;hematopoietic precursor cell;myeloid lineage restricted progenitor cell;granulocytopoietic cell
Ccnb1	ENSMUSG00000041431	2	2	G2/mitotic-specific cyclin-B1	Cytoplasm;Nucleus;Cytoplasm
Ccnb3	ENSMUSG00000051592	2	2	G2/mitotic-specific cyclin-B3	Nucleus
Ccnd1	ENSMUSG00000070348	2	2	G1/S-specific cyclin-D1	Nucleus	seminal vesicle glandular cell
Ccnd2	ENSMUSG00000000184	2	2	G1/S-specific cyclin-D2	Nucleus	pancreatic endocrine cell;type B pancreatic cell;pancreatic A cell;glandular epithelial cell;enteroendocrine cell;club cell;ovarian surface epithelial cell;endocrine cell
Ccnd3	ENSMUSG00000034165	2	2	G1/S-specific cyclin-D3	Nucleus	megakaryocyte-erythroid progenitor cell
Ccne1	ENSMUSG00000002068	2	2	G1/S-specific cyclin-E1	Nucleus	erythroid lineage cell;erythroblast
Ccnt1	ENSMUSG00000011960	2	2	Cyclin-T1 (CycT1) (Cyclin-T)	Nucleus
Ccp110	ENSMUSG00000033904	2	2	Centriolar coiled-coil protein of 110 kDa (Centrosomal protein of 110 kDa) (Cep110) (Cp110)	Cytoplasm
Ccr1	ENSMUSG00000025804	2	2	C-C chemokine receptor type 1 (C-C CKR-1) (CC-CKR-1) (CCR-1) (CCR1) (Macrophage inflammatory protein 1-alpha receptor) (MIP-1alpha-R) (RANTES-R) (CD antigen CD191)	Cell membrane	blood cell;granulocyte;basophil;eosinophil;neutrophil;Langerhans cell;mature B cell;naive B cell;proerythroblast	CCL
Ccr10	ENSMUSG00000044052	2	2	C-C chemokine receptor type 10 (C-C CKR-10) (CC-CKR-10) (CCR-10) (Chemokine C-C receptor 9) (G-protein coupled receptor 2)	Cell membrane		CCL
Ccr2	ENSMUSG00000049103	2	2	C-C chemokine receptor type 2 (C-C CKR-2) (CC-CKR-2) (CCR-2) (CCR2) (JE/FIC receptor) (MCP-1 receptor) (CD antigen CD192)	Cell membrane	classical monocyte;hematopoietic cell;basophil;leukocyte;dendritic cell;plasmacytoid dendritic cell;CD141-positive myeloid dendritic cell;conventional dendritic cell;myeloid dendritic cell;CD1c-positive myeloid dendritic cell;monocyte;intermediate monocyte;mononuclear cell;innate lymphoid cell;promonocyte	CCL
Ccr3	ENSMUSG00000035448	2	2	Probable C-C chemokine receptor type 3 (C-C CKR-3) (CC-CKR-3) (CCR-3) (CCR3) (CKR3) (Macrophage inflammatory protein 1-alpha receptor-like 2) (MIP-1 alpha RL2) (CD antigen CD193)	Cell membrane		CCL
Ccr4	ENSMUSG00000047898	2	2	C-C chemokine receptor type 4 (C-C CKR-4) (CC-CKR-4) (CCR-4) (CCR4) (CD antigen CD194)	Cell membrane		CCL
Ccr5	ENSMUSG00000079227	2	2	C-C chemokine receptor type 5 (C-C CKR-5) (CC-CKR-5) (CCR-5) (MIP-1 alpha receptor) (CD antigen CD195)	Cell membrane	phagocyte;macrophage;tissue-resident macrophage;central nervous system macrophage;microglial cell;leukocyte;professional antigen presenting cell	CCL
Ccr6	ENSMUSG00000040899	2	2	C-C chemokine receptor type 6 (C-C CKR-6) (CC-CKR-6) (CCR-6) (KY411) (CD antigen CD196)	Cell membrane	B cell	CCL
Ccr7	ENSMUSG00000037944	2	2	C-C chemokine receptor type 7 (C-C CKR-7) (CC-CKR-7) (CCR-7) (Epstein-Barr virus-induced G-protein coupled receptor 1) (EBI1) (EBV-induced G-protein coupled receptor 1) (MIP-3 beta receptor) (CD antigen CD197)	Cell membrane	Langerhans cell;mononuclear cell;lymphocyte;T cell;alpha-beta T cell;mature alpha-beta T cell;CD4-positive, alpha-beta T cell;mature T cell;immature T cell;thymocyte;double negative thymocyte;DN4 thymocyte;B cell	CCL
Ccr9	ENSMUSG00000029530	2	2	C-C chemokine receptor type 9 (C-C CKR-9) (CC-CKR-9) (CCR-9) (Chemokine C-C receptor 10) (CD antigen CDw199)	Cell membrane	dendritic cell;plasmacytoid dendritic cell;lymphocyte;T cell;immature T cell;thymocyte;double negative thymocyte;DN3 thymocyte;DN4 thymocyte;precursor B cell;macrophage dendritic cell progenitor	CCL
Ccser2	ENSMUSG00000058690	2	2	Serine-rich coiled-coil domain-containing protein 2 (Coiled-coil serine-rich protein 2) (Granule cell antiserum positive protein 14) (Protein GCAP14)	Cytoplasm
Cct3	ENSMUSG00000001416	2	2	T-complex protein 1 subunit gamma (TCP-1-gamma) (CCT-gamma) (Matricin) (mTRiC-P5)	Cytoplasm	mesothelial cell;skeletal muscle fiber
Cct5	ENSMUSG00000022234	3	2	T-complex protein 1 subunit epsilon (TCP-1-epsilon) (CCT-epsilon)	Cytoplasm
Cct7	ENSMUSG00000030007	3	2	T-complex protein 1 subunit eta (TCP-1-eta) (CCT-eta)	Cytoplasm
Cct8	ENSMUSG00000025613	3	2	T-complex protein 1 subunit theta (TCP-1-theta) (CCT-theta)	Cytoplasm	mesothelial cell;skeletal muscle fiber
Cd109	ENSMUSG00000046186	2	2	CD109 antigen (GPI-anchored alpha-2 macroglobulin-related protein) (CD antigen CD109)	Cell membrane
Cd14	ENSMUSG00000051439	2	2	Monocyte differentiation antigen CD14 (Myeloid cell-specific leucine-rich glycoprotein) (CD antigen CD14)	Cell membrane	duct epithelial cell;pancreatic ductal cell;basal epithelial cell of tracheobronchial tree;phagocyte;macrophage;Kupffer cell;professional antigen presenting cell;CD141-positive myeloid dendritic cell;Langerhans cell;myeloid leukocyte
Cd151	ENSMUSG00000025510	2	2	CD151 antigen (GP27) (Membrane glycoprotein SFA-1) (Platelet-endothelial tetraspan antigen 3) (PETA-3) (CD antigen CD151)	Membrane	endothelial cell of artery;mesothelial cell of pleura;mesothelial cell of visceral pleura;cardiac endothelial cell;endocardial cell;hepatic stellate cell
Cd160	ENSMUSG00000038304	2	2	CD160 antigen (Natural killer cell receptor BY55) (CD antigen CD160)	Secreted	T cell;alpha-beta T cell;mature alpha-beta T cell;CD8-positive, alpha-beta T cell;mature NK T cell;mature T cell;double negative thymocyte;DN4 thymocyte;innate lymphoid cell;natural killer cell	CD160
Cd163	ENSMUSG00000008845	2	2	Scavenger receptor cysteine-rich type 1 protein M130 (CD antigen CD163)	Secreted
Cd177	ENSMUSG00000052212	2	2	CD177 antigen (CD antigen CD177)	Cell membrane	hematopoietic cell;blood cell;granulocyte;neutrophil;myeloid leukocyte;immature B cell;myeloid cell;megakaryocyte-erythroid progenitor cell;proerythroblast;hematopoietic precursor cell;myeloid lineage restricted progenitor cell;granulocytopoietic cell	PECAM1
Cd180	ENSMUSG00000021624	2	2	CD180 antigen (Lymphocyte antigen 78) (Ly-78) (Radioprotective 105 kDa protein) (CD antigen CD180)	Cell membrane	plasmacytoid dendritic cell
Cd19	ENSMUSG00000030724	1	2	B-lymphocyte antigen CD19 (Differentiation antigen CD19) (CD antigen CD19)	Cell membrane	mononuclear cell;lymphocyte;B cell;erythroid progenitor cell;erythroid progenitor cell, mammalian
Cd1d1	ENSMUSG00000028076	2	2	Antigen-presenting glycoprotein CD1d1 (CD antigen CD1d.1)	Cell membrane		CEACAM
Cd2	ENSMUSG00000027863	2	2	T-cell surface antigen CD2 (LFA-2) (LFA-3 receptor) (Lymphocyte antigen 37) (Ly-37) (T-cell surface antigen T11/Leu-5) (CD antigen CD2)	Cell membrane	hematopoietic cell;leukocyte;mononuclear cell;lymphocyte;T cell;alpha-beta T cell;immature alpha-beta T cell;immature NK T cell;mature alpha-beta T cell;CD4-positive, alpha-beta T cell;CD8-positive, alpha-beta T cell;mature NK T cell;mature T cell;regulatory T cell;immature T cell;thymocyte;double negative thymocyte;DN4 thymocyte;innate lymphoid cell;natural killer cell;erythroid progenitor cell;…
Cd200	ENSMUSG00000022661	2	2	OX-2 membrane glycoprotein (MRC OX-2 antigen) (CD antigen CD200)	Cell membrane	vein endothelial cell;vasa recta descending limb cell;kidney efferent arteriole endothelial cell;kidney capillary endothelial cell;kidney cortex artery cell;smooth muscle cell of the pulmonary artery	CD200
Cd200r1	ENSMUSG00000022667	2	2	Cell surface glycoprotein CD200 receptor 1 (CD200 cell surface glycoprotein receptor) (Cell surface glycoprotein OX2 receptor 1)	Cell membrane		CD200
Cd207	ENSMUSG00000034783	2	2	C-type lectin domain family 4 member K (Langerin) (CD antigen CD207)	Membrane	Kupffer cell;Langerhans cell
Cd209a	ENSMUSG00000031494	2	2	CD209 antigen-like protein A (Dendritic cell-specific ICAM-3-grabbing non-integrin) (DC-SIGN) (CD antigen CD209)	Membrane	dendritic cell;plasmacytoid dendritic cell;CD141-positive myeloid dendritic cell;conventional dendritic cell;myeloid dendritic cell;macrophage dendritic cell progenitor	CEACAM;ICAM
Cd209b	ENSMUSG00000065987	2	2	CD209 antigen-like protein B (DC-SIGN-related protein 1) (DC-SIGNR1) (OtB7) (CD antigen CD209)	Membrane		CEACAM
Cd209d	ENSMUSG00000031495	2	2	CD209 antigen-like protein D (DC-SIGN-related protein 3) (DC-SIGNR3) (CD antigen CD209)	Membrane	plasmacytoid dendritic cell;precursor B cell;macrophage dendritic cell progenitor	CEACAM
Cd22	ENSMUSG00000030577	2	2	B-cell receptor CD22 (B-lymphocyte cell adhesion molecule) (BL-CAM) (Sialic acid-binding Ig-like lectin 2) (Siglec-2) (T-cell surface antigen Leu-14) (CD antigen CD22)	Cell membrane	mononuclear cell;lymphocyte;B cell	CD45
Cd226	ENSMUSG00000034028	2	2	CD226 antigen (Platelet and T-cell activation antigen 1) (CD antigen CD226)	Cell membrane	alpha-beta T cell;mature alpha-beta T cell;CD4-positive, alpha-beta T cell;CD8-positive, alpha-beta T cell;mature NK T cell;mature T cell;innate lymphoid cell;natural killer cell	NECTIN;PVR
Cd244a	ENSMUSG00000004709	2	2	CD244 molecule A	Membrane		CD48
Cd247	ENSMUSG00000005763	2	2	T-cell surface glycoprotein CD3 zeta chain (T-cell receptor T3 zeta chain) (CD antigen CD247)	Cell membrane	mononuclear cell;lymphocyte;T cell;alpha-beta T cell;immature alpha-beta T cell;immature NK T cell;mature alpha-beta T cell;CD4-positive, alpha-beta T cell;CD8-positive, alpha-beta T cell;mature NK T cell;mature T cell;regulatory T cell;immature T cell;thymocyte;double negative thymocyte;DN3 thymocyte;DN4 thymocyte;innate lymphoid cell;natural killer cell
Cd248	ENSMUSG00000056481	2	2	Endosialin (Tumor endothelial marker 1) (CD antigen CD248)	Membrane	mesenchymal stem cell of adipose tissue;smooth muscle cell;vascular associated smooth muscle cell;aortic smooth muscle cell;vascular leptomeningeal cell;connective tissue cell;fibroblast of connective tissue of prostate;mesothelial fibroblast;adventitial cell
Cd24a	ENSMUSG00000047139	1	1	CD24a antigen		enucleate erythrocyte;immature B cell;megakaryocyte-erythroid progenitor cell;erythroblast;granulocytopoietic cell
Cd27	ENSMUSG00000030336	2	2	CD27 antigen (CD27L receptor) (T-cell activation antigen CD27) (Tumor necrosis factor receptor superfamily member 7) (CD antigen CD27)	Membrane	mononuclear cell;lymphocyte;T cell;alpha-beta T cell;immature alpha-beta T cell;immature NK T cell;mature alpha-beta T cell;CD4-positive, alpha-beta T cell;CD8-positive, alpha-beta T cell;mature NK T cell;mature T cell;regulatory T cell;immature T cell;thymocyte;double negative thymocyte;DN3 thymocyte;DN4 thymocyte	CD70
Cd274	ENSMUSG00000016496	2	2	Programmed cell death 1 ligand 1 (PD-L1) (PDCD1 ligand 1) (Programmed death ligand 1) (B7 homolog 1) (B7-H1) (CD antigen CD274)	Cell membrane		CD80
Cd276	ENSMUSG00000035914	2	2	CD276 antigen (B7 homolog 3) (B7-H3) (Costimulatory molecule) (CD antigen CD276)	Membrane		CD276
Cd28	ENSMUSG00000026012	2	2	T-cell-specific surface glycoprotein CD28 (CD antigen CD28)	Membrane	mononuclear cell;lymphocyte;T cell;alpha-beta T cell;immature alpha-beta T cell;immature NK T cell;mature alpha-beta T cell;CD4-positive, alpha-beta T cell;CD8-positive, alpha-beta T cell;mature NK T cell;mature T cell;regulatory T cell;immature T cell;thymocyte;double negative thymocyte;DN4 thymocyte	CD80;CD86;ICOS
Cd2ap	ENSMUSG00000061665	2	2	CD2-associated protein (Mesenchyme-to-epithelium transition protein with SH3 domains 1) (METS-1)	Cytoplasm	duct epithelial cell;pancreatic ductal cell;urethra urothelial cell;epithelial cell of urethra;ovarian surface epithelial cell
Cd2bp2	ENSMUSG00000042502	2	2	CD2 antigen cytoplasmic tail-binding protein 2 (CD2 cytoplasmic domain-binding protein 2) (CD2 tail-binding protein 2)	Cytoplasm
Cd300a	ENSMUSG00000034652	2	2	CMRF35-like molecule 8 (CLM-8) (CD300 antigen-like family member A) (Leukocyte mono-Ig-like receptor 1) (Mast cell-derived paired immunoglobulin-like receptor 1) (Myeloid-associated immunoglobulin-like receptor 1) (MAIR-1) (MAIR-I) (CD antigen CD300a)	Cell membrane	Kupffer cell;classical monocyte;conventional dendritic cell;myeloid dendritic cell;myeloid leukocyte;monocyte;non-classical monocyte;intermediate monocyte;myeloid cell
Cd300lb	ENSMUSG00000063193	2	2	CMRF35-like molecule 7 (CLM-7) (CD300 antigen-like family member B) (Immune receptor expressed on myeloid cells 3) (IREM-3) (Leukocyte mono-Ig-like receptor 5) (CD antigen CD300b)	Cell membrane
Cd300ld	ENSMUSG00000034641	2	2	CMRF35-like molecule 5 (CLM-5) (CD300 antigen like family member D) (Leukocyte mono-Ig-like receptor 4) (Myeloid-associated immunoglobulin-like receptor 4) (MAIR-4) (MAIR-IV)	Cell membrane	non-classical monocyte;intermediate monocyte
Cd300lf	ENSMUSG00000047798	2	2	CMRF35-like molecule 1 (CLM-1) (CD300 antigen-like family member F) (Leukocyte mono-Ig-like receptor 3) (Myeloid-associated immunoglobulin-like receptor 5) (MAIR-5) (MAIR-V) (CD antigen CD300f)	Cell membrane	alveolar macrophage;lung macrophage;blood cell;granulocyte;neutrophil
Cd320	ENSMUSG00000002308	2	2	CD320 antigen (Transcobalamin receptor) (TCblR) (CD antigen CD320)	Cell membrane	Sertoli cell
Cd33	ENSMUSG00000004609	2	2	Myeloid cell surface antigen CD33 (Sialic acid-binding Ig-like lectin 3) (Siglec-3) (CD antigen CD33)	Cell membrane	phagocyte;macrophage;tissue-resident macrophage;central nervous system macrophage;microglial cell;blood cell;granulocyte;neutrophil;leukocyte;professional antigen presenting cell;myeloid leukocyte;myeloid cell
Cd34	ENSMUSG00000016494	2	2	Hematopoietic progenitor cell antigen CD34 (CD antigen CD34)	Membrane	mesenchymal stem cell of adipose tissue;blood vessel endothelial cell;vasa recta descending limb cell;endothelial cell of coronary artery;endothelial cell of artery;kidney capillary endothelial cell;endothelial cell;endothelial cell of vascular tree;cardiac endothelial cell;fibroblast of cardiac tissue;adventitial cell	SELL
Cd36	ENSMUSG00000002944	2	2	Platelet glycoprotein 4 (Glycoprotein IIIb) (GPIIIB) (PAS IV) (PAS-4) (Platelet glycoprotein IV) (GPIV) (CD antigen CD36)	Cell membrane	blood vessel endothelial cell;endothelial cell of coronary artery;endothelial cell of artery;capillary endothelial cell;endothelial cell of vascular tree;cardiac endothelial cell;smooth muscle cell of the pulmonary artery;tracheobronchial smooth muscle cell;bronchial smooth muscle cell	THBS
Cd37	ENSMUSG00000030798	2	2	Leukocyte antigen CD37 (CD antigen CD37)	Membrane	hematopoietic cell;leukocyte;mononuclear cell;lymphocyte;B cell;precursor B cell;erythroid progenitor cell;erythroid progenitor cell, mammalian;macrophage dendritic cell progenitor
Cd38	ENSMUSG00000029084	2	2	ADP-ribosyl cyclase/cyclic ADP-ribose hydrolase 1	Membrane	endothelial cell of sinusoid;endothelial cell of hepatic sinusoid	PECAM2
Cd3d	ENSMUSG00000032094	1	2	T-cell surface glycoprotein CD3 delta chain (T-cell receptor T3 delta chain) (CD antigen CD3d)	Membrane	hematopoietic cell;leukocyte;mononuclear cell;lymphocyte;T cell;alpha-beta T cell;immature alpha-beta T cell;immature NK T cell;mature alpha-beta T cell;CD4-positive, alpha-beta T cell;CD8-positive, alpha-beta T cell;effector CD8-positive, alpha-beta T cell;mature NK T cell;mature T cell;regulatory T cell;immature T cell;thymocyte;double negative thymocyte;DN3 thymocyte;DN4 thymocyte;innate lymph…
Cd3e	ENSMUSG00000032093	1	2	T-cell surface glycoprotein CD3 epsilon chain (T-cell surface antigen T3/Leu-4 epsilon chain) (CD antigen CD3e)	Cell membrane	leukocyte;mononuclear cell;lymphocyte;T cell;alpha-beta T cell;immature alpha-beta T cell;immature NK T cell;mature alpha-beta T cell;CD4-positive, alpha-beta T cell;CD8-positive, alpha-beta T cell;effector CD8-positive, alpha-beta T cell;mature NK T cell;mature T cell;regulatory T cell;immature T cell;thymocyte;double negative thymocyte;DN3 thymocyte;DN4 thymocyte;innate lymphoid cell;natural ki…
Cd3eap	ENSMUSG00000047649	2	2
Cd3g	ENSMUSG00000002033	1	2	T-cell surface glycoprotein CD3 gamma chain (T-cell receptor T3 gamma chain) (CD antigen CD3g)	Membrane	hematopoietic stem cell;hematopoietic cell;leukocyte;mononuclear cell;lymphocyte;T cell;alpha-beta T cell;immature alpha-beta T cell;immature NK T cell;mature alpha-beta T cell;CD4-positive, alpha-beta T cell;effector CD4-positive, alpha-beta T cell;CD8-positive, alpha-beta T cell;effector CD8-positive, alpha-beta T cell;mature NK T cell;mature T cell;regulatory T cell;immature T cell;thymocyte;d…
Cd4	ENSMUSG00000023274	1	2	T-cell surface glycoprotein CD4 (T-cell differentiation antigen L3T4) (T-cell surface antigen T4/Leu-3) (CD antigen CD4)	Cell membrane	plasmacytoid dendritic cell;lymphocyte;T cell;CD4-positive, alpha-beta T cell;immature T cell;thymocyte;double negative thymocyte;DN4 thymocyte;macrophage dendritic cell progenitor	IL16;MHC-II
Cd40	ENSMUSG00000017652	2	2	Tumor necrosis factor receptor superfamily member 5 (B-cell surface antigen CD40) (Bp50) (CD40L receptor) (CD antigen CD40)	Secreted	Langerhans cell	CD40
Cd40lg	ENSMUSG00000031132	2	2	CD40 ligand (CD40-L) (T-cell antigen Gp39) (TNF-related activation protein) (TRAP) (Tumor necrosis factor ligand superfamily member 5) (CD antigen CD154)	Cell membrane	CD4-positive, alpha-beta T cell
Cd44	ENSMUSG00000005087	2	2	CD44 antigen (Extracellular matrix receptor III) (ECMR-III) (GP90 lymphocyte homing/adhesion receptor) (HUTCH-I) (Hermes antigen) (Hyaluronate receptor) (Lymphocyte antigen 24) (Ly-24) (Phagocytic glycoprotein 1) (PGP-1) (Phagocytic glycoprotein I) (PGP-I) (CD antigen CD44)	Cell membrane	basal epithelial cell of tracheobronchial tree;alveolar macrophage;lung macrophage;Langerhans cell	MIF;SPP1;GALECTIN;COLLAGEN;FN1;LAMININ;SELE
Cd47	ENSMUSG00000055447	2	1	Leukocyte surface antigen CD47 (Integrin-associated protein) (IAP) (CD antigen CD47)	Cell membrane	macrophage dendritic cell progenitor	THBS;SIRP
Cd48	ENSMUSG00000015355	2	2	CD48 antigen (BCM1 surface antigen) (BLAST-1) (HM48-1) (MRC OX-45 surface antigen) (SLAM family member 2) (SLAMF2) (Signaling lymphocytic activation molecule 2) (sgp-60) (CD antigen CD48)	Cell membrane	hematopoietic cell;dendritic cell;conventional dendritic cell;CD1c-positive myeloid dendritic cell;immature alpha-beta T cell;immature NK T cell;regulatory T cell;promonocyte
Cd5	ENSMUSG00000024669	2	2	T-cell surface glycoprotein CD5 (Lymphocyte antigen 1) (Ly-1) (Lyt-1) (CD antigen CD5)	Cell membrane	lymphocyte;T cell;alpha-beta T cell;immature alpha-beta T cell;immature NK T cell;mature alpha-beta T cell;CD4-positive, alpha-beta T cell;CD8-positive, alpha-beta T cell;mature NK T cell;mature T cell;immature T cell;thymocyte;double negative thymocyte;DN4 thymocyte
Cd53	ENSMUSG00000040747	2	2	Leukocyte surface antigen CD53 (Cell surface glycoprotein CD53) (CD antigen CD53)	Cell membrane	hematopoietic cell;eosinophil;mature B cell;naive B cell;regulatory T cell;DN4 thymocyte;erythroid progenitor cell;erythroid progenitor cell, mammalian
Cd55	ENSMUSG00000026399	2	2	Complement decay-accelerating factor, GPI-anchored (DAF-GPI) (CD antigen CD55)	Cell membrane	urothelial cell;bladder urothelial cell;endothelial cell of lymphatic vessel;endothelial cell of sinusoid;endothelial cell of hepatic sinusoid;mast cell;bladder cell	ADGRE
Cd59a	ENSMUSG00000032679	2	2	CD59A glycoprotein (MAC-inhibitory protein) (MAC-IP) (Membrane attack complex inhibition factor) (MACIF) (Protectin) (CD antigen CD59)	Cell membrane	endothelial cell of sinusoid;endothelial cell of hepatic sinusoid;endocardial cell;kidney glomerular epithelial cell;podocyte;Schwann cell;cardiac neuron
Cd59b	ENSMUSG00000068686	2	2	CD59B glycoprotein (MAC-inhibitory protein) (MAC-IP) (Membrane attack complex inhibition factor) (MACIF) (Protectin) (CD antigen CD59)	Cell membrane
Cd5l	ENSMUSG00000015854	2	2	CD5 antigen-like (Apoptosis inhibitor expressed by macrophages) (mAIM) (Apoptosis inhibitory 6) (SP-alpha)	Secreted	endothelial cell of sinusoid;endothelial cell of hepatic sinusoid;Kupffer cell;lung macrophage
Cd6	ENSMUSG00000024670	2	2	T-cell differentiation antigen CD6 (CD antigen CD6)	Cell membrane	lymphocyte;T cell;alpha-beta T cell;immature alpha-beta T cell;immature NK T cell;mature alpha-beta T cell;CD4-positive, alpha-beta T cell;CD8-positive, alpha-beta T cell;mature NK T cell;mature T cell;regulatory T cell;immature T cell;thymocyte;double negative thymocyte;DN4 thymocyte
Cd68	ENSMUSG00000018774	2	2	Macrosialin (CD antigen CD68)	Cell membrane	phagocyte;macrophage;tissue-resident macrophage;Kupffer cell;central nervous system macrophage;microglial cell;classical monocyte;hematopoietic cell;leukocyte;professional antigen presenting cell;myeloid dendritic cell;CD1c-positive myeloid dendritic cell;myeloid leukocyte;monocyte;non-classical monocyte;myeloid cell;macrophage dendritic cell progenitor
Cd69	ENSMUSG00000030156	2	2	Early activation antigen CD69 (CD antigen CD69)	Membrane	basophil;lymphocyte;double negative thymocyte;innate lymphoid cell
Cd70	ENSMUSG00000019489	2	2	CD70 antigen (CD27 ligand) (CD27-L) (Tumor necrosis factor ligand superfamily member 7) (CD antigen CD70)	Membrane
Cd72	ENSMUSG00000028459	2	2	B-cell differentiation antigen CD72 (Lyb-2) (Lymphocyte antigen 32) (Ly-32) (CD antigen CD72)	Membrane	hematopoietic cell;leukocyte;Langerhans cell;mononuclear cell;lymphocyte;B cell;erythroid progenitor cell;erythroid progenitor cell, mammalian	SEMA4
Cd79a	ENSMUSG00000003379	1	2	B-cell antigen receptor complex-associated protein alpha chain (Ig-alpha) (MB-1 membrane glycoprotein) (Membrane-bound immunoglobulin-associated protein) (Surface IgM-associated protein) (CD antigen CD79a)	Cell membrane	hematopoietic cell;leukocyte;mononuclear cell;lymphocyte;B cell;precursor B cell;late pro-B cell;plasma cell;erythroid progenitor cell;erythroid progenitor cell, mammalian;hematopoietic precursor cell;myeloid lineage restricted progenitor cell;granulocytopoietic cell
Cd79b	ENSMUSG00000040592	2	2	B-cell antigen receptor complex-associated protein beta chain (B-cell-specific glycoprotein B29) (Ig-beta) (Immunoglobulin-associated B29 protein) (CD antigen CD79b)	Cell membrane	hematopoietic cell;leukocyte;mononuclear cell;lymphocyte;B cell;precursor B cell;late pro-B cell;plasma cell;erythroid progenitor cell;erythroid progenitor cell, mammalian;hematopoietic precursor cell;myeloid lineage restricted progenitor cell;granulocytopoietic cell
Cd80	ENSMUSG00000075122	2	2	T-lymphocyte activation antigen CD80 (Activation B7-1 antigen) (B7) (CD antigen CD80)	Membrane	CD141-positive myeloid dendritic cell
Cd81	ENSMUSG00000037706	1	1	CD81 antigen (26 kDa cell surface protein TAPA-1) (Target of the antiproliferative antibody 1) (CD antigen CD81)	Cell membrane	endothelial cell of coronary artery;kidney efferent arteriole endothelial cell;mesothelial cell of pleura;mesothelial cell of visceral pleura;cardiac endothelial cell;fibroblast of lung
Cd82	ENSMUSG00000027215	2	2	CD82 antigen (C33 antigen) (IA4) (Inducible membrane protein R2) (Metastasis suppressor Kangai-1 homolog) (CD antigen CD82)	Cell membrane	skeletal muscle satellite cell;muscle precursor cell;Langerhans cell;regulatory T cell
Cd83	ENSMUSG00000015396	2	2	CD83 antigen (mCD83) (CD antigen CD83)	Membrane	hematopoietic cell;leukocyte;professional antigen presenting cell;dendritic cell;CD141-positive myeloid dendritic cell;conventional dendritic cell;Langerhans cell;myeloid dendritic cell;CD1c-positive myeloid dendritic cell;mononuclear cell;B cell
Cd84	ENSMUSG00000038147	2	2	SLAM family member 5 (Leukocyte differentiation antigen CD84) (Signaling lymphocytic activation molecule 5) (CD antigen CD84)	Cell membrane	phagocyte;macrophage;tissue-resident macrophage;alveolar macrophage;central nervous system macrophage;microglial cell;lung macrophage;leukocyte;professional antigen presenting cell;myeloid leukocyte;myeloid cell
Cd86	ENSMUSG00000022901	2	2	T-lymphocyte activation antigen CD86 (Activation B7-2 antigen) (Early T-cell costimulatory molecule 1) (ETC-1) (CD antigen CD86)	Cell membrane	phagocyte;macrophage;professional antigen presenting cell;dendritic cell;CD141-positive myeloid dendritic cell;Langerhans cell;myeloid dendritic cell;CD1c-positive myeloid dendritic cell;myeloid leukocyte;myeloid cell
Cd8a	ENSMUSG00000053977	1	2	T-cell surface glycoprotein CD8 alpha chain (T-cell surface glycoprotein Lyt-2) (CD antigen CD8a)	Cell membrane	mononuclear cell;lymphocyte;T cell;alpha-beta T cell;immature alpha-beta T cell;immature NK T cell;mature alpha-beta T cell;CD8-positive, alpha-beta T cell;mature NK T cell;mature T cell;immature T cell;thymocyte;double negative thymocyte;DN4 thymocyte	CEACAM;LCK;MHC-I
Cd8b1	ENSMUSG00000053044	3	4	Ig-like domain-containing protein	Membrane	leukocyte;mononuclear cell;lymphocyte;T cell;alpha-beta T cell;immature alpha-beta T cell;immature NK T cell;mature alpha-beta T cell;CD4-positive, alpha-beta T cell;CD8-positive, alpha-beta T cell;mature NK T cell;mature T cell;immature T cell;thymocyte;double negative thymocyte;DN4 thymocyte;macrophage dendritic cell progenitor	LCK;MHC-I
Cd9	ENSMUSG00000030342	1	1	CD9 antigen (CD antigen CD9)	Cell membrane	basal cell;stratified epithelial cell;alveolar macrophage;Schwann cell;cardiac neuron
Cd93	ENSMUSG00000027435	2	2	Complement component C1q receptor (C1q/MBL/SPA receptor) (C1qR(p)) (C1qRp) (Cell surface antigen AA4) (Complement component 1 q subcomponent receptor 1) (Lymphocyte antigen 68) (Ly-68) (CD antigen CD93)	Membrane	blood vessel endothelial cell;vein endothelial cell;vasa recta descending limb cell;endothelial cell of coronary artery;endothelial cell of artery;capillary endothelial cell;endothelial cell;endothelial cell of vascular tree;cardiac endothelial cell;endocardial cell;kidney cortex artery cell;tracheobronchial smooth muscle cell;bronchial smooth muscle cell
Cd96	ENSMUSG00000022657	2	2	T-cell surface protein tactile (Cell surface antigen CD96) (T cell-activated increased late expression protein) (CD antigen CD96)	Membrane	mature NK T cell;double negative thymocyte;DN4 thymocyte	NECTIN
Cdc16	ENSMUSG00000038416	2	2	Cell division cycle protein 16 homolog (Anaphase-promoting complex subunit 6) (APC6) (Cyclosome subunit 6)
Cdc20	ENSMUSG00000006398	2	2	Cell division cycle protein 20 homolog (mmCdc20) (p55CDC)	Cytoplasm
Cdc23	ENSMUSG00000024370	2	2	Cell division cycle protein 23 homolog (Anaphase-promoting complex subunit 8) (APC8) (Cyclosome subunit 8)
Cdc25a	ENSMUSG00000032477	2	2	M-phase inducer phosphatase 1		cell of skeletal muscle
Cdc27	ENSMUSG00000020687	2	2	Cell division cycle protein 27 homolog	Nucleus
Cdc37	ENSMUSG00000019471	2	2	Hsp90 co-chaperone Cdc37 (Hsp90 chaperone protein kinase-targeting subunit) (p50Cdc37)	Cytoplasm
Cdc42	ENSMUSG00000006699	1	1	Cell division control protein 42 homolog	Cell membrane
Cdc42bpb	ENSMUSG00000021279	2	2	Serine/threonine-protein kinase MRCK beta	Cytoplasm
Cdc42ep4	ENSMUSG00000041598	2	2	Cdc42 effector protein 4 (Binder of Rho GTPases 4)	Endomembrane system
Cdc5l	ENSMUSG00000023932	2	2	Cell division cycle 5-like protein (Cdc5-like protein)	Nucleus
Cdc6	ENSMUSG00000017499	2	2	Cell division control protein 6 homolog (CDC6-related protein) (p62(cdc6))	Nucleus
Cdc73	ENSMUSG00000026361	2	2	Parafibromin (Cell division cycle protein 73 homolog) (Hyperparathyroidism 2 protein homolog)	Nucleus
Cdca5	ENSMUSG00000024791	2	2	Sororin (Cell division cycle-associated protein 5)	Nucleus
Cdca8	ENSMUSG00000028873	2	2	Borealin (Cell division cycle-associated protein 8) (MESrg)	Nucleus	hematopoietic precursor cell;myeloid lineage restricted progenitor cell;granulocytopoietic cell
Cdcp1	ENSMUSG00000035498	2	2	CUB domain-containing protein 1 (Membrane glycoprotein gp140) (Transmembrane and associated with src kinases) (CD antigen CD318)	Cell membrane
Cdh1	ENSMUSG00000000303	2	2	Cadherin-1 (ARC-1) (Epithelial cadherin) (E-cadherin) (Uvomorulin) (CD antigen CD324)	Cell junction		CDH
Cdh10	ENSMUSG00000022321	2	2	Cadherin-10 (T2-cadherin)	Cell membrane
Cdh11	ENSMUSG00000031673	2	2	Cadherin-11 (OSF-4) (Osteoblast cadherin) (OB-cadherin)	Cell membrane	L5/6 near-projecting glutamatergic neuron of the primary motor cortex;L6b glutamatergic cortical neuron	ANGPTL
Cdh12	ENSMUSG00000040452	3	3	Cadherin-12	Cell membrane	L2/3-6 intratelencephalic projecting glutamatergic cortical neuron;L2/3 intratelencephalic projecting glutamatergic neuron of the primary motor cortex;L4/5 intratelencephalic projecting glutamatergic neuron of the primary motor cortex	CDH
Cdh13	ENSMUSG00000031841	2	2	Cadherin-13 (Heart cadherin) (H-cadherin) (Truncated cadherin) (T-cad) (T-cadherin)	Cell membrane	sst GABAergic cortical interneuron;sst chodl GABAergic cortical interneuron;cerebellar Golgi cell
Cdh2	ENSMUSG00000024304	2	2	Cadherin-2 (Neural cadherin) (N-cadherin) (CD antigen CD325)	Cell membrane	hepatic stellate cell	CDH
Cdh20	ENSMUSG00000050840	3	3	Cadherin-20 (Cadherin-7)	Cell membrane	neuron associated cell;neuron associated cell (sensu Vertebrata);oligodendrocyte precursor cell;glial cell;macroglial cell;astrocyte;Bergmann glial cell;astrocyte of the cerebellum;oligodendrocyte;L2/3 intratelencephalic projecting glutamatergic neuron of the primary motor cortex
Cdh23	ENSMUSG00000012819	2	2	Cadherin-23 (Otocadherin)	Cell membrane
Cdh26	ENSMUSG00000039155	2	2	Cadherin-like protein 26	Cell membrane
Cdh3	ENSMUSG00000061048	2	2	Cadherin-3 (Placental cadherin) (P-cadherin)	Cell membrane		CDH
Cdh4	ENSMUSG00000000305	2	2	Cadherin-4 (Retinal cadherin) (R-CAD) (R-cadherin)	Cell membrane	Bergmann glial cell;cerebellar Golgi cell;Cajal-Retzius cell	CDH
Cdh5	ENSMUSG00000031871	2	2	Cadherin-5 (Vascular endothelial cadherin) (VE-cadherin) (CD antigen CD144)	Cell junction	blood vessel endothelial cell;vasa recta descending limb cell;endothelial cell of coronary artery;endothelial cell of artery;capillary endothelial cell;endothelial cell;endothelial cell of vascular tree;endothelial cell of sinusoid;endothelial cell of hepatic sinusoid;cardiac endothelial cell;smooth muscle cell of the pulmonary artery;tracheobronchial smooth muscle cell;bronchial smooth muscle ce…	ANGPTL;CDH5
Cdh6	ENSMUSG00000039385	2	2	Cadherin-6 (Kidney cadherin) (K-cadherin)	Cell membrane
Cdh7	ENSMUSG00000026312	2	2	Cadherin-7	Cell membrane	granule cell;cerebellar granule cell
Cdh8	ENSMUSG00000036510	2	2	Cadherin-8	Cell membrane	granule cell;medium spiny neuron;L2/3 intratelencephalic projecting glutamatergic neuron of the primary motor cortex;hippocampal neuron
Cdh9	ENSMUSG00000025370	3	3	Cadherin-9 (T1-cadherin)	Cell membrane	sst GABAergic cortical interneuron;GABAergic neuron;hippocampal neuron
Cdhr1	ENSMUSG00000021803	2	2	Cadherin-related family member 1 (Photoreceptor cadherin) (prCAD) (Protocadherin-21)	Cell membrane
Cdipt	ENSMUSG00000030682	2	2	CDP-diacylglycerol--inositol 3-phosphatidyltransferase	Endoplasmic reticulum membrane
Cdk1	ENSMUSG00000019942	2	2	Cyclin-dependent kinase 1 (CDK1)	Nucleus	erythroblast;hematopoietic precursor cell;myeloid lineage restricted progenitor cell;granulocytopoietic cell
Cdk2	ENSMUSG00000025358	2	2	Cyclin-dependent kinase 2	Cytoplasm
Cdk4	ENSMUSG00000006728	2	2	Cyclin-dependent kinase 4	Cytoplasm	Sertoli cell;mesothelial cell;skeletal muscle fiber;mesenchymal cell
Cdk5	ENSMUSG00000028969	2	2	Cyclin-dependent kinase 5	Nucleus
Cdk5r1	ENSMUSG00000048895	2	2	Cyclin-dependent kinase 5 activator 1 (CDK5 activator 1) (Cyclin-dependent kinase 5 regulatory subunit 1) (TPKII regulatory subunit)	Nucleus	pyramidal neuron;L5 extratelencephalic projecting glutamatergic cortical neuron;glutamatergic neuron;L2/3-6 intratelencephalic projecting glutamatergic cortical neuron;L2/3 intratelencephalic projecting glutamatergic neuron of the primary motor cortex;L4/5 intratelencephalic projecting glutamatergic neuron of the primary motor cortex
Cdk5r2	ENSMUSG00000090071	3	2	Cyclin-dependent kinase 5 activator 2 (CDK5 activator 2) (Cyclin-dependent kinase 5 regulatory subunit 2) (p39) (p39I)	Cell membrane	glutamatergic neuron;L2/3 intratelencephalic projecting glutamatergic neuron of the primary motor cortex;L4/5 intratelencephalic projecting glutamatergic neuron of the primary motor cortex
Cdk5rap2	ENSMUSG00000039298	2	2	CDK5 regulatory subunit-associated protein 2 (CDK5 activator-binding protein C48)	Cytoplasm
Cdk6	ENSMUSG00000040274	2	2	Cyclin-dependent kinase 6	Cytoplasm	eosinophil
Cdk7	ENSMUSG00000069089	2	2	Cyclin-dependent kinase 7	Nucleus
Cdk8	ENSMUSG00000029635	2	2	Cyclin-dependent kinase 8	Nucleus
Cdk9	ENSMUSG00000009555	2	2	Cyclin-dependent kinase 9	Nucleus
Cdkn1a	ENSMUSG00000023067	1	1	Cyclin-dependent kinase inhibitor 1 (CDK-interacting protein 1) (Melanoma differentiation-associated protein) (p21)	Cytoplasm	smooth muscle cell of trachea;chondrocyte
Cdkn1b	ENSMUSG00000003031	2	2	Cyclin-dependent kinase inhibitor 1B (Cyclin-dependent kinase inhibitor p27) (p27Kip1)	Nucleus;Cytoplasm;Endosome	granulosa cell
Cdkn1c	ENSMUSG00000037664	2	2	Cyclin-dependent kinase inhibitor 1C (Cyclin-dependent kinase inhibitor p57) (p57Kip2)	Nucleus	mesothelial cell of pleura;mesothelial cell of visceral pleura;granulosa cell;club cell
Cdkn2a	ENSMUSG00000044303	2	2	Cyclin-dependent kinase inhibitor 2A (Cyclin-dependent kinase 4 inhibitor A) (CDK4I) (p16-INK4a) (p16-INK4)	Cytoplasm
Cdkn2b	ENSMUSG00000073802	2	2	Cyclin-dependent kinase 4 inhibitor B (p14-INK4b) (p15-INK4b)		ciliated cell of the bronchus;epithelial cell of lung;epithelial cell of alveolus of lung;pneumocyte;type I pneumocyte;bronchial epithelial cell
Cdkn2c	ENSMUSG00000028551	2	2	Cyclin-dependent kinase 4 inhibitor C (Cyclin-dependent kinase 6 inhibitor) (p18-INK4c) (p18-INK6)		immature T cell;thymocyte;hematopoietic precursor cell;myeloid lineage restricted progenitor cell;granulocytopoietic cell
Cdkn2d	ENSMUSG00000096472	2	2	Cyclin-dependent kinase 4 inhibitor D (p19-INK4d)	Nucleus	basophil;immature T cell;immature B cell;promonocyte;hematopoietic precursor cell;myeloid lineage restricted progenitor cell;granulocytopoietic cell
Cdx1	ENSMUSG00000024619	4	4	Homeobox protein CDX-1 (Caudal-type homeobox protein 1)	Nucleus	intestinal crypt stem cell;goblet cell;intestine goblet cell;large intestine goblet cell;intestinal epithelial cell;epithelial cell of large intestine
Cdx2	ENSMUSG00000029646	2	2	Homeobox protein CDX-2 (Caudal-type homeobox protein 2)	Nucleus	intestinal crypt stem cell
Ceacam1	ENSMUSG00000074272	2	2	Carcinoembryonic antigen-related cell adhesion molecule 1 (Biliary glycoprotein 1) (BGP-1) (Biliary glycoprotein D) (MHVR1) (Murine hepatitis virus receptor) (MHV-R) (CD antigen CD66a)	Cell membrane	intestinal crypt stem cell;enterocyte;enterocyte of epithelium of large intestine;goblet cell;intestine goblet cell;large intestine goblet cell;urethra urothelial cell;intestinal epithelial cell;epithelial cell of large intestine;epithelial cell of urethra	CEACAM
Cebpa	ENSMUSG00000034957	2	2	CCAAT/enhancer-binding protein alpha (C/EBP alpha)	Nucleus	type II pneumocyte;eosinophil;mature B cell;naive B cell;lung secretory cell
Cebpg	ENSMUSG00000056216	2	2	CCAAT/enhancer-binding protein gamma (C/EBP gamma) (Granulocyte colony-stimulating factor promoter element 1-binding protein) (GPE1-BP) (GPE1-binding protein) (Immunoglobulin enhancer-binding protein 1) (IG/EBP-1)	Nucleus
Celf6	ENSMUSG00000032297	2	2	CUGBP Elav-like family member 6 (CELF-6) (Bruno-like protein 6) (CUG-BP- and ETR-3-like factor 6) (RNA-binding protein BRUNOL-6)	Nucleus
Celsr1	ENSMUSG00000016028	3	3	Cadherin EGF LAG seven-pass G-type receptor 1	Cell membrane
Celsr2	ENSMUSG00000068740	2	2	Cadherin EGF LAG seven-pass G-type receptor 2 (Flamingo homolog)	Cell membrane
Celsr3	ENSMUSG00000023473	3	3	Cadherin EGF LAG seven-pass G-type receptor 3	Cell membrane
Cemip	ENSMUSG00000052353	2	2	Cell migration-inducing and hyaluronan-binding protein	Nucleus	pvalb GABAergic cortical interneuron;vascular leptomeningeal cell (Mmus)
Cenpa	ENSMUSG00000029177	2	2	Histone H3-like centromeric protein A (Centromere protein A) (CENP-A)	Nucleus	hematopoietic precursor cell;myeloid lineage restricted progenitor cell;granulocytopoietic cell
Cenpe	ENSMUSG00000045328	2	2	Centromere-associated protein E (Centromere protein E) (CENP-E) (Kinesin superfamily protein 10) (KIF10) (Motor domain of KIF10)	Cytoplasm
Cenpf	ENSMUSG00000026605	3	3	Centromere protein F		granulocytopoietic cell;neural progenitor cell
Cenps	ENSMUSG00000073705	2	2	Centromere protein S (CENP-S) (Apoptosis-inducing TAF9-like domain-containing protein 1 homolog) (FANCM-interacting histone fold protein 1)	Nucleus
Cenpu	ENSMUSG00000031629	2	2	Centromere protein U (CENP-U) (MLF1-interacting protein)	Cytoplasm
Cep104	ENSMUSG00000039523	2	2	Centrosomal protein of 104 kDa (Cep104)	Cell projection
Cep152	ENSMUSG00000068394	2	2	Centrosomal protein of 152 kDa (Cep152)	Cytoplasm
Cep164	ENSMUSG00000043987	2	2	Centrosomal protein of 164 kDa (Cep164)	Cytoplasm
Cep250	ENSMUSG00000038241	2	2	Centrosome-associated protein CEP250 (250 kDa centrosomal protein) (Cep250) (Centrosomal Nek2-associated protein 1) (C-Nap1) (Centrosomal protein 2) (Intranuclear matrix protein)	Cytoplasm
Cep290	ENSMUSG00000019971	2	2	Centrosomal protein of 290 kDa (Cep290) (Bardet-Biedl syndrome 14 protein homolog) (Nephrocystin-6)	Cytoplasm
Cer1	ENSMUSG00000038192	2	2	Cerberus (Cerberus-like protein) (Cer-l) (Cerberus-related protein)	Secreted
Cercam	ENSMUSG00000039787	2	2	Inactive glycosyltransferase 25 family member 3 (Cerebral endothelial cell adhesion molecule)	Endoplasmic reticulum lumen
Cers1	ENSMUSG00000087408	2	2	Ceramide synthase 1 (CerS1) (Longevity assurance gene 1 protein homolog 1) (Protein UOG-1) (Sphingoid base N-stearoyltransferase CERS1)	Endoplasmic reticulum membrane
Cers2	ENSMUSG00000015714	2	2	Ceramide synthase 2 (CerS2) (LAG1 longevity assurance homolog 2) (Sphingosine N-acyltransferase CERS2)	Endoplasmic reticulum membrane	ciliated cell of the bronchus;epithelial cell of lung;epithelial cell of alveolus of lung;pneumocyte;type I pneumocyte;bronchial epithelial cell
Cers4	ENSMUSG00000008206	2	2	Ceramide synthase 4 (CerS4)	Endoplasmic reticulum membrane
Cers5	ENSMUSG00000023021	2	2	Ceramide synthase 5 (CerS5) (LAG1 longevity assurance homolog 5) (Sphingoid base N-palmitoyltransferase CERS5)	Endoplasmic reticulum membrane
Cers6	ENSMUSG00000027035	2	2	Ceramide synthase 6 (CerS6)	Endoplasmic reticulum membrane	sst GABAergic cortical interneuron;sst chodl GABAergic cortical interneuron
Cetn2	ENSMUSG00000031347	2	2	Centrin-2 (Caltractin isoform 1)	Cytoplasm	multi-ciliated epithelial cell;ciliated columnar cell of tracheobronchial tree;respiratory epithelial cell;epithelial cell of lower respiratory tract;club cell
Cetn3	ENSMUSG00000021537	2	2	Centrin-3	Cytoplasm
Cfap299	ENSMUSG00000057816	2	2	Cilia- and flagella-associated protein 299	Cytoplasm
Cfap36	ENSMUSG00000020462	2	2	Cilia- and flagella-associated protein 36 (Coiled-coil domain-containing protein 104)	Nucleus
Cfap44	ENSMUSG00000071550	2	2	Cilia- and flagella-associated protein 44	Cell projection	ependymal cell
Cfap45	ENSMUSG00000026546	2	2	Cilia- and flagella-associated protein 45 (Coiled-coil domain-containing protein 19) (Nasopharyngeal epithelium-specific protein 1)	Cytoplasm
Cfap52	ENSMUSG00000020904	2	2	Cilia- and flagella-associated protein 52 (WD repeat-containing protein 16)	Cytoplasm
Cfap53	ENSMUSG00000035394	2	2	Cilia- and flagella-associated protein 53 (Coiled-coil domain-containing protein 11)	Cytoplasm
Cfap57	ENSMUSG00000028730	2	2	Cilia- and flagella-associated protein 57 (WD repeat-containing protein 65)		erythrocyte
Cfap61	ENSMUSG00000037143	2	2	Cilia- and flagella-associated protein 61	Cytoplasm	pancreatic D cell
Cfap65	ENSMUSG00000047021	2	2	Cilia- and flagella-associated protein 65 (Coiled-coil domain-containing protein 108)	Cell projection	ependymal cell
Cfap69	ENSMUSG00000040473	2	2	Cilia- and flagella-associated protein 69	Cell projection	ependymal cell
Cfb	ENSMUSG00000090231	2	2	Complement factor B	Secreted	hepatocyte
Cfc1	ENSMUSG00000026124	2	2	Cryptic protein	Cell membrane
Cflar	ENSMUSG00000026031	2	2	CASP8 and FADD-like apoptosis regulator (Caspase homolog) (CASH) (Caspase-eight-related protein) (Casper) (Caspase-like apoptosis regulatory protein) (CLARP) (Cellular FLICE-like inhibitory protein) (c-FLIP) (FADD-like antiapoptotic molecule 1) (FLAME-1) (Inhibitor of FLICE) (I-FLICE) (MACH-related inducer of toxicity) (MRIT) (Usurpin)
Cftr	ENSMUSG00000041301	2	2	Cystic fibrosis transmembrane conductance regulator (CFTR) (ATP-binding cassette sub-family C member 7) (Channel conductance-controlling ATPase)	Apical cell membrane	intestinal crypt stem cell
Cga	ENSMUSG00000028298	2	2	Glycoprotein hormones alpha chain (Anterior pituitary glycoprotein hormones common subunit alpha) (Follicle-stimulating hormone alpha chain) (FSH-alpha) (Follitropin alpha chain) (Luteinizing hormone alpha chain) (LSH-alpha) (Lutropin alpha chain) (Thyroid-stimulating hormone alpha chain) (TSH-alpha) (Thyrotropin alpha chain)	Secreted		TSH
Cgas	ENSMUSG00000032344	2	2	Cyclic GMP-AMP synthase (cGAMP synthase) (cGAS) (m-cGAS)	Nucleus
Cgn	ENSMUSG00000068876	2	2	Cingulin	Cell junction
Ch25h	ENSMUSG00000050370	2	2	Cholesterol 25-hydroxylase	Endoplasmic reticulum membrane	vein endothelial cell
Champ1	ENSMUSG00000047710	2	2	Chromosome alignment-maintaining phosphoprotein 1 (Zinc finger protein 828)	Nucleus
Chat	ENSMUSG00000021919	2	2	Choline O-acetyltransferase (CHOACTase) (ChAT) (Choline acetylase)
Chchd3	ENSMUSG00000053768	2	2	MICOS complex subunit Mic19 (Coiled-coil-helix-coiled-coil-helix domain-containing protein 3)	Mitochondrion inner membrane
Chd1	ENSMUSG00000023852	2	2	Chromodomain-helicase-DNA-binding protein 1 (CHD-1)	Nucleus
Chd4	ENSMUSG00000063870	2	2	Chromodomain-helicase-DNA-binding protein 4 (CHD-4)	Nucleus
Chd6	ENSMUSG00000057133	2	2	Chromodomain-helicase-DNA-binding protein 6 (CHD-6)	Nucleus
Chd7	ENSMUSG00000041235	2	2	Chromodomain-helicase-DNA-binding protein 7 (CHD-7)	Nucleus	granule cell;cerebellar granule cell
Chek1	ENSMUSG00000032113	2	2	Serine/threonine-protein kinase Chk1	Nucleus
Chek2	ENSMUSG00000029521	2	2	Serine/threonine-protein kinase Chk2	Nucleus
Chia1	ENSMUSG00000062778	2	2	Chitinase, acidic 1		epithelial cell of lung;epithelial cell of alveolus of lung;pneumocyte;type II pneumocyte;lung secretory cell
Chic2	ENSMUSG00000029229	2	2	Cysteine-rich hydrophobic domain-containing protein 2	Membrane
Chil1	ENSMUSG00000064246	2	2			epithelial cell of lung;epithelial cell of alveolus of lung;pneumocyte;type II pneumocyte;blood cell;granulocyte;neutrophil;lung secretory cell
Chil3	ENSMUSG00000040809	2	2	Chitinase-like protein 3	Secreted;Rough endoplasmic reticulum lumen;Nucleus envelope;Cytoplasm;Cytoplasmic granule	blood cell;granulocyte;neutrophil;leukocyte;myeloid leukocyte;monocyte;mononuclear cell;myeloid cell
Chil4	ENSMUSG00000063779	2	2	Chitinase-like protein 4 (Chitinase-3-like protein 4) (Secreted protein Ym2)	Secreted;Cytoplasm
Chka	ENSMUSG00000024843	2	2	Choline kinase alpha (CK)	Cytoplasm	pancreatic ductal cell
Chmp3	ENSMUSG00000053119	2	2	Charged multivesicular body protein 3 (Chromatin-modifying protein 3) (Vacuolar protein sorting-associated protein 24)	Cytoplasm
Chmp4c	ENSMUSG00000027536	2	2	Charged multivesicular body protein 4c (Chromatin-modifying protein 4c) (CHMP4c)	Cytoplasm
Chrd	ENSMUSG00000006958	2	2	Chordin	Secreted
Chrm1	ENSMUSG00000032773	2	2	Muscarinic acetylcholine receptor M1	Cell membrane		Ach
Chrm2	ENSMUSG00000045613	2	2	Muscarinic acetylcholine receptor M2	Cell membrane	sst chodl GABAergic cortical interneuron;L5/6 near-projecting glutamatergic neuron of the primary motor cortex	Ach
Chrm3	ENSMUSG00000046159	2	2	Muscarinic acetylcholine receptor M3 (Mm3 mAChR)	Cell membrane	cerebral cortex GABAergic interneuron;sncg GABAergic cortical interneuron;vip GABAergic cortical interneuron;sst GABAergic cortical interneuron;L6 intratelencephalic projecting glutamatergic neuron of the primary motor cortex;L2/3 intratelencephalic projecting glutamatergic neuron of the primary motor cortex	Ach
Chrm4	ENSMUSG00000040495	2	2	Muscarinic acetylcholine receptor M4 (Mm4 mAChR)	Cell membrane		Ach
Chrm5	ENSMUSG00000074939	2	2	Muscarinic acetylcholine receptor M5	Cell membrane		Ach
Chrna1	ENSMUSG00000027107	2	2	Acetylcholine receptor subunit alpha	Postsynaptic cell membrane	skeletal muscle satellite cell;muscle precursor cell	SLURP
Chrna2	ENSMUSG00000022041	3	3	Neuronal acetylcholine receptor subunit alpha-2	Postsynaptic cell membrane		SLURP
Chrna4	ENSMUSG00000027577	2	2	Neuronal acetylcholine receptor subunit alpha-4	Postsynaptic cell membrane		SLURP
Chrna6	ENSMUSG00000031491	2	2	Neuronal acetylcholine receptor subunit alpha-6	Postsynaptic cell membrane		SLURP
Chrna7	ENSMUSG00000030525	2	2	Neuronal acetylcholine receptor subunit alpha-7	Postsynaptic cell membrane		SLURP;Ach
Chrnb1	ENSMUSG00000041189	2	2	Acetylcholine receptor subunit beta	Postsynaptic cell membrane	skeletal muscle satellite cell;muscle precursor cell	SLURP
Chrnb2	ENSMUSG00000027950	2	2	Neuronal acetylcholine receptor subunit beta-2	Postsynaptic cell membrane		SLURP
Chrnb3	ENSMUSG00000031492	2	2	Neuronal acetylcholine receptor subunit beta-3	Postsynaptic cell membrane		SLURP
Chrnb4	ENSMUSG00000035200	2	2	Neuronal acetylcholine receptor subunit beta-4	Postsynaptic cell membrane		SLURP
Chrnd	ENSMUSG00000026251	2	2	Acetylcholine receptor subunit delta	Postsynaptic cell membrane		SLURP
Chrng	ENSMUSG00000026253	2	2	Acetylcholine receptor subunit gamma	Postsynaptic cell membrane		SLURP
Chst10	ENSMUSG00000026080	2	2	Carbohydrate sulfotransferase 10	Golgi apparatus membrane
Chst8	ENSMUSG00000060402	3	3	Carbohydrate sulfotransferase 8	Golgi apparatus membrane	renal alpha-intercalated cell
Chtop	ENSMUSG00000001017	2	2	Chromatin target of PRMT1 protein (Friend of PRMT1 protein) (Small arginine- and glycine-rich protein) (SRAG)	Nucleus
Chuk	ENSMUSG00000025199	2	2	Inhibitor of nuclear factor kappa-B kinase subunit alpha (I-kappa-B kinase alpha) (IKK-A) (IKK-alpha) (IkBKA) (IkappaB kinase)	Cytoplasm
Ciart	ENSMUSG00000038550	2	2	Circadian-associated transcriptional repressor (ChIP-derived repressor of network oscillator) (Chrono) (Computationally highlighted repressor of the network oscillator)	Nucleus;Nucleus
Cib2	ENSMUSG00000037493	2	2	Calcium and integrin-binding family member 2 (Kinase-interacting protein 2) (KIP 2)	Cytoplasm
Cic	ENSMUSG00000005442	2	2	Protein capicua homolog	Nucleus
Cidea	ENSMUSG00000024526	2	2	Lipid transferase CIDEA (Cell death activator CIDE-A) (Cell death-inducing DFFA-like effector A)	Lipid droplet	pancreatic D cell
Cideb	ENSMUSG00000022219	2	2	Lipid transferase CIDEB (Cell death activator CIDE-B) (Cell death-inducing DFFA-like effector B)	Lipid droplet
Ciita	ENSMUSG00000022504	2	2	MHC class II transactivator (CIITA)	Nucleus	dendritic cell;CD141-positive myeloid dendritic cell;conventional dendritic cell;myeloid dendritic cell;B cell
Cisd2	ENSMUSG00000028165	2	2	CDGSH iron-sulfur domain-containing protein 2 (MitoNEET-related 1 protein) (Miner1) (Nervous system overexpressed protein 70)	Endoplasmic reticulum membrane
Cish	ENSMUSG00000032578	2	2	Cytokine-inducible SH2-containing protein (CIS) (CIS-1) (Suppressor of cytokine signaling) (SOCS)
Cit	ENSMUSG00000029516	3	2	Citron Rho-interacting kinase (CRIK)	Cytoplasm	interneuron;cortical interneuron;cerebral cortex GABAergic interneuron;sncg GABAergic cortical interneuron;vip GABAergic cortical interneuron;pvalb GABAergic cortical interneuron;inhibitory interneuron;GABAergic neuron
Cited1	ENSMUSG00000051159	2	2	Cbp/p300-interacting transactivator 1 (Melanocyte-specific protein 1)	Nucleus	duct epithelial cell;luminal epithelial cell of mammary gland;club cell;mammary gland epithelial cell
Cited2	ENSMUSG00000039910	2	2	Cbp/p300-interacting transactivator 2 (MSG-related protein 1) (MRG-1) (P35srj)	Nucleus	granulosa cell;Leydig cell
Cited4	ENSMUSG00000070803	2	2	Cbp/p300-interacting transactivator 4 (MSG1-related protein 2) (MRG-2)	Nucleus	erythrocyte
Ckb	ENSMUSG00000001270	2	2	Creatine kinase B-type	Cytoplasm	glioblast;ependymal cell;hypendymal cell;neural progenitor cell
Cklf	ENSMUSG00000054400	2	2	Chemokine-like factor	Membrane
Cks1b	ENSMUSG00000028044	2	2	Cyclin-dependent kinases regulatory subunit 1 (CKS-1) (Sid 1334)		myeloid lineage restricted progenitor cell
Clca3a2	ENSMUSG00000028262	2	2	Calcium-activated chloride channel N-terminal domain-containing protein		seminal vesicle glandular cell;epithelial cell of prostate;basal cell of prostate epithelium
Clcn4	ENSMUSG00000000605	2	2	H(+)/Cl(-) exchange transporter 4 (Chloride channel protein 4) (ClC-4) (Chloride transporter ClC-4)	Early endosome membrane
Clcn7	ENSMUSG00000036636	2	2	H(+)/Cl(-) exchange transporter 7 (Chloride channel 7 alpha subunit) (Chloride channel protein 7) (ClC-7)	Lysosome membrane
Clcnka	ENSMUSG00000033770	2	2	Chloride channel protein ClC-Ka (Chloride channel Ka) (ClC-K1)	Membrane	kidney distal convoluted tubule epithelial cell;kidney loop of Henle ascending limb epithelial cell;kidney loop of Henle thick ascending limb epithelial cell;kidney loop of Henle medullary thick ascending limb epithelial cell;kidney loop of Henle epithelial cell
Clcnkb	ENSMUSG00000006216	2	2	Chloride channel protein ClC-Kb (Chloride channel Kb) (ClC-K2)	Cell membrane	kidney collecting duct epithelial cell;kidney collecting duct principal cell;renal principal cell;renal intercalated cell;renal beta-intercalated cell;renal alpha-intercalated cell;kidney distal convoluted tubule epithelial cell;kidney loop of Henle ascending limb epithelial cell;kidney loop of Henle thick ascending limb epithelial cell;kidney loop of Henle cortical thick ascending limb epithelia…
Cldn1	ENSMUSG00000022512	2	2	Claudin-1	Cell junction	Langerhans cell	CLDN
Cldn10	ENSMUSG00000022132	2	2	Claudin-10	Cell junction	respiratory epithelial cell;epithelial cell of lower respiratory tract;club cell;kidney loop of Henle ascending limb epithelial cell;kidney loop of Henle thick ascending limb epithelial cell;kidney loop of Henle epithelial cell
Cldn12	ENSMUSG00000046798	2	2	Claudin-12	Cell junction
Cldn14	ENSMUSG00000047109	2	2	Claudin-14	Cell junction
Cldn16	ENSMUSG00000038148	2	2	Claudin-16 (Paracellin-1)	Cell junction	kidney loop of Henle ascending limb epithelial cell;kidney loop of Henle thick ascending limb epithelial cell;kidney loop of Henle epithelial cell
Cldn17	ENSMUSG00000055811	2	2	Claudin-17	Cell junction
Cldn19	ENSMUSG00000066058	2	2	Claudin-19	Cell junction	kidney loop of Henle ascending limb epithelial cell;kidney loop of Henle thick ascending limb epithelial cell;kidney loop of Henle epithelial cell;Schwann cell
Cldn2	ENSMUSG00000047230	2	2	Claudin-2	Cell junction	kidney proximal convoluted tubule epithelial cell	CLDN
Cldn23	ENSMUSG00000055976	2	2	Claudin-23	Cell junction
Cldn6	ENSMUSG00000023906	2	2	Claudin-6 (Skullin)	Cell junction	epithelial cell of lung;epithelial cell of alveolus of lung;pneumocyte;type I pneumocyte;type II pneumocyte;respiratory epithelial cell;epithelial cell of lower respiratory tract;club cell;enucleate erythrocyte;lung secretory cell
Cldn7	ENSMUSG00000018569	2	2	Claudin-7	Cell membrane	intestinal crypt stem cell;enterocyte;enterocyte of epithelium of large intestine;pancreatic ductal cell;goblet cell;intestine goblet cell;large intestine goblet cell;intestinal epithelial cell;epithelial cell of large intestine
Cldn8	ENSMUSG00000050520	2	2	Claudin-8	Cell junction	duct epithelial cell;kidney collecting duct epithelial cell;kidney collecting duct principal cell;seminal vesicle glandular cell;renal principal cell;renal intercalated cell;renal beta-intercalated cell;renal alpha-intercalated cell;epithelial cell of prostate;luminal cell of prostate epithelium;kidney distal convoluted tubule epithelial cell;kidney collecting duct cell
Cldn9	ENSMUSG00000066720	2	2	Claudin-9	Cell junction
Clec10a	ENSMUSG00000000318	2	2	C-type lectin domain family 10 member A (MMGL) (Macrophage asialoglycoprotein-binding protein 1) (M-ASGP-BP-1) (Macrophage galactose/N-acetylgalactosamine-specific lectin)	Membrane	dendritic cell;plasmacytoid dendritic cell;CD141-positive myeloid dendritic cell;conventional dendritic cell;myeloid dendritic cell;precursor B cell;macrophage dendritic cell progenitor
Clec14a	ENSMUSG00000045930	2	2	C-type lectin domain family 14 member A	Membrane	blood vessel endothelial cell;vein endothelial cell;kidney efferent arteriole endothelial cell;endothelial cell of artery;capillary endothelial cell;endothelial cell;endothelial cell of vascular tree;endothelial cell of sinusoid;endothelial cell of hepatic sinusoid;smooth muscle cell of the pulmonary artery;tracheobronchial smooth muscle cell;bronchial smooth muscle cell
Clec1b	ENSMUSG00000030159	2	2	C-type lectin domain family 1 member B (C-type lectin-like receptor 2) (CLEC-2)	Membrane	endothelial cell of sinusoid;endothelial cell of hepatic sinusoid;Kupffer cell
Clec4e	ENSMUSG00000030142	2	2	C-type lectin domain family 4 member E (C-type lectin superfamily member 9) (Macrophage-inducible C-type lectin) (Mincle)	Cell membrane	classical monocyte;mast cell;non-classical monocyte;intermediate monocyte;proerythroblast
Clec4n	ENSMUSG00000023349	2	2	C-type lectin domain-containing protein		Kupffer cell;alveolar macrophage;lung macrophage
Clec9a	ENSMUSG00000046080	2	2	C-type lectin domain family 9 member A (Dendritic cell natural killer lectin group receptor 1) (CD antigen CD370)	Membrane	CD1c-positive myeloid dendritic cell
Clgn	ENSMUSG00000002190	2	2	Calmegin (A2/6) (Calnexin-T) (MEG 1 antigen)	Endoplasmic reticulum membrane
Clic3	ENSMUSG00000015093	2	2	Chloride intracellular channel protein 3	Nucleus	multi-ciliated epithelial cell;ciliated columnar cell of tracheobronchial tree;ciliated cell of the bronchus;epithelial cell of lung;epithelial cell of alveolus of lung;pneumocyte;type I pneumocyte;respiratory epithelial cell;epithelial cell of lower respiratory tract;club cell;bronchial epithelial cell
Clic4	ENSMUSG00000037242	2	2	Chloride intracellular channel protein 4 (mc3s5/mtCLIC)	Cytoplasm	endothelial stalk cell;prostate gland microvascular endothelial cell;smooth muscle cell of trachea;chondrocyte
Clic5	ENSMUSG00000023959	2	2	Chloride intracellular channel protein 5	Golgi apparatus	ciliated cell of the bronchus;type I pneumocyte;bronchial epithelial cell;kidney glomerular epithelial cell;podocyte
Clic6	ENSMUSG00000022949	2	2	Chloride intracellular channel protein 6	Cytoplasm	ependymal cell
Clk1	ENSMUSG00000026034	2	2	Dual specificity protein kinase CLK1	Nucleus	ovarian surface epithelial cell
Clmp	ENSMUSG00000032024	2	2	CXADR-like membrane protein (Adipocyte adhesion molecule) (Adipocyte-specific protein 5) (Coxsackie- and adenovirus receptor-like membrane protein) (CAR-like membrane protein)	Cell junction	vascular leptomeningeal cell (Mmus)
Cln3	ENSMUSG00000030720	2	2	Battenin (Protein CLN3)	Lysosome membrane
Cln6	ENSMUSG00000032245	2	2	Cln6 protein
Cln8	ENSMUSG00000026317	2	2	Protein CLN8	Endoplasmic reticulum membrane
Clock	ENSMUSG00000029238	2	2	Circadian locomoter output cycles protein kaput (mCLOCK)	Nucleus
Clspn	ENSMUSG00000042489	2	2	Claspin	Nucleus
Cltb	ENSMUSG00000047547	2	2	Clathrin light chain B (Lcb)	Cytoplasmic vesicle membrane
Cltc	ENSMUSG00000047126	2	2	Clathrin heavy chain 1	Cytoplasmic vesicle membrane
Cltrn	ENSMUSG00000015401	3	2	Collectrin (Transmembrane protein 27)	Cell membrane	epithelial cell;epithelial cell of proximal tubule;pancreatic endocrine cell;type B pancreatic cell;pancreatic A cell;pancreatic D cell;pancreatic PP cell;glandular epithelial cell;enteroendocrine cell;PP cell;endocrine cell
Cmah	ENSMUSG00000016756	2	2	Cytidine monophosphate-N-acetylneuraminic acid hydroxylase (CMP-N-acetylneuraminic acid hydroxylase)	Cytoplasm	plasma cell
Cmip	ENSMUSG00000034390	3	2	C-Maf-inducing protein (c-Mip)	Nucleus
Cmklr1	ENSMUSG00000042190	2	2	Chemerin-like receptor 1 (Chemokine-like receptor 1) (G-protein coupled receptor DEZ)	Cell membrane	fibroblast of lung	CHEMERIN
Cmtm6	ENSMUSG00000032434	2	2	CKLF-like MARVEL transmembrane domain-containing protein 6 (Chemokine-like factor superfamily member 6)	Cell membrane
Cndp1	ENSMUSG00000056162	2	2	Beta-Ala-His dipeptidase	Secreted
Cnga2	ENSMUSG00000005864	2	2	Cyclic nucleotide-gated olfactory channel (Cyclic nucleotide-gated cation channel 2) (Cyclic nucleotide-gated channel alpha-2) (CNG channel alpha-2) (CNG-2) (CNG2)	Membrane
Cngb3	ENSMUSG00000056494	3	3	Cyclic nucleotide-gated cation channel beta-3 (Cone photoreceptor cGMP-gated channel subunit beta) (Cyclic nucleotide-gated cation channel modulatory subunit) (Cyclic nucleotide-gated channel beta-3) (CNG channel beta-3) (Cyclic nucleotide-gated channel subunit CNG6)	Membrane
Cnmd	ENSMUSG00000022025	2	2	Leukocyte cell-derived chemotaxin 1 (Chondromodulin)	Endomembrane system
Cnn1	ENSMUSG00000001349	2	2	Calponin-1 (Basic calponin) (Calponin H1, smooth muscle)		muscle cell;smooth muscle cell;vascular associated smooth muscle cell;aortic smooth muscle cell;smooth muscle cell of prostate;pericyte;mesangial cell;mural cell
Cnot11	ENSMUSG00000003135	2	2	CCR4-NOT transcription complex subunit 11	Cytoplasm
Cnot2	ENSMUSG00000020166	2	2	CCR4-NOT transcription complex subunit 2 (CCR4-associated factor 2)	Cytoplasm
Cnot4	ENSMUSG00000038784	2	2	CCR4-NOT transcription complex subunit 4	Cytoplasm
Cnot8	ENSMUSG00000020515	2	2	CCR4-NOT transcription complex subunit 8	Cytoplasm
Cnot9	ENSMUSG00000026174	2	2	CCR4-NOT transcription complex subunit 9 (Cell differentiation protein RQCD1 homolog) (Rcd-1) (EPO-induced protein FL10)	Nucleus
Cnp	ENSMUSG00000006782	3	2	2',3'-cyclic-nucleotide 3'-phosphodiesterase (CNP) (CNPase)	Membrane	B cell;precursor B cell;erythroid progenitor cell;erythroid progenitor cell, mammalian;macrophage dendritic cell progenitor;oligodendrocyte;Schwann cell;cardiac neuron
Cnppd1	ENSMUSG00000033159	2	2	Protein CNPPD1	Membrane
Cnpy1	ENSMUSG00000044681	2	2	Protein canopy homolog 1
Cnr2	ENSMUSG00000062585	2	2	Cannabinoid receptor 2 (CB-2) (CB2) (mCB2)	Cell membrane		2-AG
Cntf	ENSMUSG00000079415	2	2	Ciliary neurotrophic factor (CNTF)	Cytoplasm
Cntn1	ENSMUSG00000055022	2	2	Contactin-1 (Neural cell surface protein F3)	Cell membrane	neural cell;neuron associated cell (sensu Vertebrata);oligodendrocyte precursor cell;astrocyte of the cerebellum;neuron	CNTN
Cntn2	ENSMUSG00000053024	2	2	Contactin-2 (Axonal glycoprotein TAG-1) (Axonin-1) (Transient axonal glycoprotein 1) (TAX-1)	Cell membrane		CNTN
Cntn3	ENSMUSG00000030075	2	2	Contactin-3 (Brain-derived immunoglobulin superfamily protein 1) (BIG-1) (Plasmacytoma-associated neuronal glycoprotein)	Cell membrane	sst GABAergic cortical interneuron;L5/6 near-projecting glutamatergic neuron of the primary motor cortex
Cntn4	ENSMUSG00000064293	2	2	Contactin-4 (Brain-derived immunoglobulin superfamily protein 2) (BIG-2)	Cell membrane	interneuron;vip GABAergic cortical interneuron
Cntn6	ENSMUSG00000030092	3	3	Contactin-6 (Neural recognition molecule NB-3) (mNB-3)	Cell membrane	vip GABAergic cortical interneuron;granule cell;cerebellar granule cell;L5/6 near-projecting glutamatergic neuron of the primary motor cortex
Cntnap1	ENSMUSG00000017167	2	2	Contactin-associated protein 1 (Caspr) (Caspr1) (MHDNIV) (NCP1) (Neurexin IV) (Neurexin-4) (Paranodin)	Membrane		CNTN
Cntnap3	ENSMUSG00000033063	3	3	Contactin associated protein-like 3
Cntnap4	ENSMUSG00000031772	3	3	Contactin-associated protein-like 4 (Cell recognition molecule Caspr4)	Presynaptic cell membrane	pvalb GABAergic cortical interneuron;granule cell;cerebellar granule cell
Cntnap5b	ENSMUSG00000067028	3	3	Contactin-associated protein like 5-2 (Cell recognition molecule Caspr5-2) (Cell recognition molecule Caspr5b) (Contactin-associated protein-like 5b)	Membrane	Purkinje cell;hippocampal neuron
Cntrob	ENSMUSG00000032782	2	2	Centrobin (Centrosomal BRCA2-interacting protein) (LYST-interacting protein 8)	Cytoplasm
Coa7	ENSMUSG00000048351	2	2	Cytochrome c oxidase assembly factor 7 (Beta-lactamase hcp-like protein) (Respiratory chain assembly factor 1) (Sel1 repeat-containing protein 1)	Mitochondrion intermembrane space
Col10a1	ENSMUSG00000039462	2	2	Collagen alpha-1(X) chain	Secreted	chondrocyte
Col12a1	ENSMUSG00000032332	3	3	Collagen alpha-1(XII) chain	Secreted	connective tissue cell;stromal cell
Col13a1	ENSMUSG00000058806	2	2	Collagen alpha-1(XIII) chain	Cell membrane	stem cell;mesenchymal stem cell;multi-ciliated epithelial cell;ciliated columnar cell of tracheobronchial tree;ciliated cell of the bronchus;bronchial epithelial cell
Col14a1	ENSMUSG00000022371	2	2	Collagen alpha-1(XIV) chain	Secreted	mesothelial cell of pleura;mesothelial cell of visceral pleura;connective tissue cell;fibroblast;hepatic stellate cell;pancreatic stellate cell;fibroblast of cardiac tissue;fibroblast of connective tissue of prostate;stromal cell;adventitial cell
Col15a1	ENSMUSG00000028339	2	2	Collagen alpha-1(XV) chain	Secreted	mesenchymal stem cell;mesenchymal stem cell of adipose tissue;smooth muscle cell of prostate;vascular leptomeningeal cell (Mmus);fibroblast;pancreatic stellate cell;fibroblast of cardiac tissue;fibroblast of connective tissue of prostate;adventitial cell
Col18a1	ENSMUSG00000001435	2	2	Collagen alpha-1(XVIII) chain	Secreted	Sertoli cell;renal intercalated cell;renal beta-intercalated cell;renal alpha-intercalated cell;Purkinje cell
Col1a1	ENSMUSG00000001506	1	1	Collagen alpha-1(I) chain (Alpha-1 type I collagen)	Secreted	mesenchymal stem cell;mesenchymal stem cell of adipose tissue;vascular associated smooth muscle cell;aortic smooth muscle cell;connective tissue cell;pulmonary interstitial fibroblast;fibroblast of lung;stromal cell;stromal cell of ovary;interstitial cell of ovary;adventitial cell
Col1a2	ENSMUSG00000029661	2	2	Collagen alpha-2(I) chain (Alpha-2 type I collagen)	Secreted	stem cell;mesenchymal stem cell;mesenchymal stem cell of adipose tissue;vascular associated smooth muscle cell;aortic smooth muscle cell;connective tissue cell;fibroblast;pancreatic stellate cell;fibroblast of cardiac tissue;fibroblast of lung;fibroblast of connective tissue of prostate;stromal cell;stromal cell of ovary;interstitial cell of ovary;adventitial cell
Col23a1	ENSMUSG00000063564	3	3	Collagen alpha-1(XXIII) chain	Cell membrane	leptomeningeal cell
Col24a1	ENSMUSG00000028197	2	2	Collagen alpha-1(XXIV) chain	Secreted
Col26a1	ENSMUSG00000004415	2	2	Collagen alpha-1(XXVI) chain (Alpha-1 type XXVI collagen) (EMI domain-containing protein 2) (Emilin and multimerin domain-containing protein 2) (Emu2)	Secreted	cell of skeletal muscle;mesenchymal cell
Col4a1	ENSMUSG00000031502	2	2	Collagen alpha-1(IV) chain	Secreted	endothelial cell of coronary artery;endothelial cell of sinusoid;endothelial cell of hepatic sinusoid;Leydig cell;vascular leptomeningeal cell;hepatic stellate cell;mesothelial fibroblast	ADGRG
Col4a2	ENSMUSG00000031503	2	2	Collagen alpha-2(IV) chain	Secreted	endothelial cell of coronary artery;endothelial cell of artery;vascular leptomeningeal cell;mesothelial fibroblast	ADGRG
Col4a3	ENSMUSG00000079465	2	2	Collagen alpha-3(IV) chain	Secreted	ciliated cell of the bronchus;type I pneumocyte;bronchial epithelial cell;kidney loop of Henle thin ascending limb epithelial cell;kidney glomerular epithelial cell;podocyte;kidney loop of Henle epithelial cell;kidney loop of Henle thin descending limb epithelial cell	ADGRG
Col4a3bp	ENSMUSG00000021669	2	2
Col4a5	ENSMUSG00000031274	2	2	Collagen, type IV, alpha 5	Membrane	kidney glomerular epithelial cell;podocyte;kidney loop of Henle thin descending limb epithelial cell;vascular leptomeningeal cell (Mmus);fibroblast of connective tissue of prostate	ADGRG
Col5a1	ENSMUSG00000026837	2	2	Collagen alpha-1(V) chain	Secreted	mesenchymal stem cell of adipose tissue;fibroblast of connective tissue of prostate;stromal cell;stromal cell of ovary;interstitial cell of ovary
Col6a1	ENSMUSG00000001119	1	1	Collagen alpha-1(VI) chain	Secreted	mesenchymal stem cell;mesenchymal stem cell of adipose tissue;connective tissue cell;stromal cell;stromal cell of ovary;interstitial cell of ovary
Col6a2	ENSMUSG00000020241	2	2	Collagen alpha-2(VI) chain	Secreted	mesenchymal stem cell;mesenchymal stem cell of adipose tissue;connective tissue cell;stromal cell;stromal cell of ovary;interstitial cell of ovary
Col6a3	ENSMUSG00000048126	2	2	Collagen, type VI, alpha 3		mesenchymal stem cell;mesenchymal stem cell of adipose tissue;ciliated cell of the bronchus;bronchial epithelial cell;connective tissue cell;fibroblast of lung;fibroblast of connective tissue of prostate;stromal cell;chondrocyte;stromal cell of ovary;interstitial cell of ovary
Col7a1	ENSMUSG00000025650	2	2	Collagen alpha-1(VII) chain (Long-chain collagen) (LC collagen)	Secreted
Col9a2	ENSMUSG00000028626	2	2	Collagen alpha-2(IX) chain	Secreted	duct epithelial cell;Sertoli cell;stromal cell;chondrocyte;stromal cell of ovary;interstitial cell of ovary
Col9a3	ENSMUSG00000027570	2	2	Collagen, type IX, alpha 3		ependymal cell;duct epithelial cell;chondrocyte
Colgalt2	ENSMUSG00000032649	2	2	Procollagen galactosyltransferase 2	Endoplasmic reticulum lumen
Colq	ENSMUSG00000057606	2	2	Acetylcholinesterase collagenic tail peptide (AChE Q subunit) (Acetylcholinesterase-associated collagen)	Synapse	immature T cell
Commd1	ENSMUSG00000051355	2	2	COMM domain-containing protein 1 (Protein Murr1)	Nucleus
Commd10	ENSMUSG00000042705	2	2	COMM domain-containing protein 10 (Down-regulated in W/WV mouse stomach 2) (mDRWMS2)	Cytoplasm
Comt	ENSMUSG00000000326	2	2	Catechol O-methyltransferase	Cell membrane	kidney proximal straight tubule epithelial cell;hepatocyte;cardiac neuron;hepatic stellate cell
Cop1	ENSMUSG00000040782	2	2	E3 ubiquitin-protein ligase COP1	Nucleus speckle
Copg1	ENSMUSG00000030058	2	2	Coatomer subunit gamma-1 (Gamma-1-coat protein) (Gamma-1-COP)	Cytoplasm
Coprs	ENSMUSG00000031458	2	2	Coordinator of PRMT5 and differentiation stimulator (Cooperator of PRMT5)	Nucleus
Cops2	ENSMUSG00000027206	2	2	COP9 signalosome complex subunit 2 (SGN2) (Signalosome subunit 2) (Alien homolog) (JAB1-containing signalosome subunit 2) (Thyroid receptor-interacting protein 15) (TR-interacting protein 15) (TRIP-15)	Cytoplasm
Cops5	ENSMUSG00000025917	2	2	COP9 signalosome complex subunit 5 (SGN5) (Signalosome subunit 5)	Cytoplasm
Cops8	ENSMUSG00000034432	2	2	COP9 signalosome complex subunit 8 (SGN8) (Signalosome subunit 8) (COP9 homolog) (JAB1-containing signalosome subunit 8)	Cytoplasm
Cops9	ENSMUSG00000073616	2	2	COP9 signalosome complex subunit 9	Nucleus
Coq8a	ENSMUSG00000026489	2	2	Atypical kinase COQ8A, mitochondrial	Mitochondrion	basal cell of prostate epithelium
Coro1c	ENSMUSG00000004530	2	2	Coronin-1C (Coronin-3)	Cell membrane
Coro2b	ENSMUSG00000041729	3	2	Coronin-2B	Cytoplasm
Coro6	ENSMUSG00000020836	2	2	Coronin-6 (Coronin-like protein E) (Clipin-E)
Cort	ENSMUSG00000028971	2	2	Cortistatin	Secreted
Cox7a1	ENSMUSG00000074218	2	2	Cytochrome c oxidase subunit 7A1, mitochondrial (Cytochrome c oxidase subunit VIIa-heart) (Cytochrome c oxidase subunit VIIa-H) (Cytochrome c oxidase subunit VIIa-muscle) (Cytochrome c oxidase subunit VIIa-M)	Mitochondrion inner membrane	renal intercalated cell;renal beta-intercalated cell;renal alpha-intercalated cell;cardiac muscle cell
Cox8b	ENSMUSG00000025488	2	2	Cytochrome c oxidase subunit 8B, mitochondrial (Cytochrome c oxidase polypeptide VIII-heart) (Cytochrome c oxidase subunit 8-1) (Cytochrome c oxidase subunit 8H)	Mitochondrion inner membrane	cardiac muscle cell
Cpa4	ENSMUSG00000039070	2	2	Carboxypeptidase A4	Secreted
Cpeb2	ENSMUSG00000039782	2	2	Cytoplasmic polyadenylation element-binding protein 2 (CPE-BP2) (CPE-binding protein 2) (mCPEB-2)	Cytoplasm
Cpeb4	ENSMUSG00000020300	3	3	Cytoplasmic polyadenylation element-binding protein 4 (CPE-BP4) (CPE-binding protein 4) (mCPEB-4)	Cytoplasm
Cplx3	ENSMUSG00000039714	3	3	Complexin-3 (Complexin III) (CPX III)	Synapse
Cpn1	ENSMUSG00000025196	2	2	Carboxypeptidase N catalytic chain (CPN)	Secreted
Cpne4	ENSMUSG00000032564	3	3	Copine-4 (Copine IV)		sst chodl GABAergic cortical interneuron;L5/6 near-projecting glutamatergic neuron of the primary motor cortex
Cpox	ENSMUSG00000022742	2	2	Oxygen-dependent coproporphyrinogen-III oxidase, mitochondrial (COX) (Coprogen oxidase) (Coproporphyrinogenase)	Mitochondrion intermembrane space	basophil;erythrocyte;immature B cell;erythroid lineage cell;erythroblast;hematopoietic precursor cell;myeloid lineage restricted progenitor cell;granulocytopoietic cell
Cps1	ENSMUSG00000025991	2	1	Carbamoyl-phosphate synthase [ammonia], mitochondrial	Mitochondrion
Cpsf6	ENSMUSG00000055531	2	2	Cleavage and polyadenylation specificity factor subunit 6	Nucleus
Cpt1a	ENSMUSG00000024900	3	2	Carnitine O-palmitoyltransferase 1, liver isoform (CPT1-L)	Mitochondrion outer membrane
Cpt1c	ENSMUSG00000007783	2	2	Carnitine O-palmitoyltransferase 1, brain isoform (CPT1-B)	Mitochondrion outer membrane
Cpt2	ENSMUSG00000028607	2	2	Carnitine O-palmitoyltransferase 2, mitochondrial	Mitochondrion inner membrane
Cptp	ENSMUSG00000029073	2	2	Ceramide-1-phosphate transfer protein (CPTP) (Glycolipid transfer protein domain-containing protein 1)	Cytoplasm
Cr1l	ENSMUSG00000016481	2	2	Complement component receptor 1-like protein (Complement regulatory protein Crry) (Protein p65)	Membrane
Cr2	ENSMUSG00000026616	2	2	Complement receptor type 2 (Cr2) (Complement C3d receptor) (CD antigen CD21)	Cell membrane	mononuclear cell;lymphocyte;mature NK T cell;B cell	COMPLEMENT;CD23
Crabp1	ENSMUSG00000032291	2	2	Cellular retinoic acid-binding protein 1 (Cellular retinoic acid-binding protein I) (CRABP-I)	Cytoplasm	mesenchymal cell
Crabp2	ENSMUSG00000004885	3	3	Cellular retinoic acid-binding protein 2 (Cellular retinoic acid-binding protein II) (CRABP-II)	Cytoplasm	muscle cell;skeletal muscle fiber;cell of skeletal muscle	RA
Crb1	ENSMUSG00000063681	2	2	Protein crumbs homolog 1	Secreted
Crb2	ENSMUSG00000035403	2	2	Protein crumbs homolog 2 (crumbs2) (Crumbs-like protein 2)	Apical cell membrane
Crbn	ENSMUSG00000005362	2	2	Protein cereblon (Protein PiL)	Cytoplasm
Creb1	ENSMUSG00000025958	2	2	Cyclic AMP-responsive element-binding protein 1 (CREB-1) (cAMP-responsive element-binding protein 1)	Nucleus
Crebbp	ENSMUSG00000022521	2	2	Histone lysine acetyltransferase CREBBP	Cytoplasm
Crebrf	ENSMUSG00000048249	2	2	CREB3 regulatory factor (Luman recruitment factor) (LRF)	Nucleus
Creg1	ENSMUSG00000040713	3	3	Protein CREG1 (Cellular repressor of E1A-stimulated genes 1)	Secreted	Kupffer cell
Creld1	ENSMUSG00000030284	2	2	Protein disulfide isomerase Creld1	Membrane
Crh	ENSMUSG00000049796	2	2	Corticoliberin (Corticotropin-releasing factor) (CRF) (Corticotropin-releasing hormone)	Secreted	vip GABAergic cortical interneuron
Crhbp	ENSMUSG00000021680	2	2	Corticotropin-releasing factor-binding protein (CRF-BP) (CRF-binding protein) (Corticotropin-releasing hormone-binding protein) (CRH-BP)	Secreted	sst chodl GABAergic cortical interneuron
Crhr1	ENSMUSG00000018634	2	2	Corticotropin-releasing factor receptor 1 (CRF-R-1) (CRF-R1) (CRFR-1) (Corticotropin-releasing hormone receptor 1) (CRH-R-1) (CRH-R1)	Cell membrane		CRH;UCN
Crhr2	ENSMUSG00000003476	2	2	Corticotropin-releasing factor receptor 2 (CRF-R-2) (CRF-R2) (CRFR-2) (CRF-RB) (Corticotropin-releasing hormone receptor 2) (CRH-R-2) (CRH-R2)	Cell membrane		CRH;UCN
Crisp1	ENSMUSG00000025431	2	2	Cysteine-rich secretory protein 1 (CRISP-1) (Acidic epididymal glycoprotein 1) (Sperm-coating glycoprotein 1) (SCP 1)	Cytoplasmic vesicle	seminal vesicle glandular cell
Crk	ENSMUSG00000017776	2	2	Adapter molecule crk (Proto-oncogene c-Crk) (p38)	Cytoplasm
Crlf2	ENSMUSG00000033467	2	2	Cytokine receptor-like factor 2 (Cytokine receptor-like molecule 2) (CRLM-2) (Thymic stromal lymphopoietin protein receptor) (TSLP receptor) (Type I cytokine receptor delta 1)	Secreted	mature B cell;naive B cell	IL2
Crmp1	ENSMUSG00000029121	2	2	Dihydropyrimidinase-related protein 1 (DRP-1) (Collapsin response mediator protein 1) (CRMP-1) (Inactive dihydropyrimidinase) (Unc-33-like phosphoprotein 3) (ULIP-3)	Cytoplasm
Crocc	ENSMUSG00000040860	2	2	Rootletin (Ciliary rootlet coiled-coil protein)	Cytoplasm
Crtc1	ENSMUSG00000003575	1	1	CREB-regulated transcription coactivator 1 (Mucoepidermoid carcinoma translocated protein 1 homolog) (Transducer of regulated cAMP response element-binding protein 1) (TORC-1) (Transducer of CREB protein 1)	Cytoplasm
Crtc2	ENSMUSG00000027936	2	2	CREB-regulated transcription coactivator 2 (Transducer of regulated cAMP response element-binding protein 2) (TORC-2) (Transducer of CREB protein 2)	Cytoplasm
Crx	ENSMUSG00000041578	2	2	Cone-rod homeobox protein	Nucleus
Crxos	ENSMUSG00000074365	2	2	EGAM1N	Nucleus
Cry1	ENSMUSG00000020038	2	2	Cryptochrome-1	Cytoplasm
Cry2	ENSMUSG00000068742	2	2	Cryptochrome-2	Cytoplasm
Cryaa	ENSMUSG00000024041	2	2	Alpha-crystallin A chain	Cytoplasm
Cryab	ENSMUSG00000032060	2	2	Alpha-crystallin B chain (Alpha(B)-crystallin) (P23)	Cytoplasm	ciliated cell of the bronchus;type I pneumocyte;bronchial epithelial cell;cardiac muscle cell;Schwann cell;cardiac neuron
Cryba2	ENSMUSG00000006546	2	2	Beta-crystallin A2 (Beta-A2 crystallin)		epithelial cell;pancreatic A cell;pancreatic PP cell;PP cell
Cryba4	ENSMUSG00000066975	2	2	Beta-crystallin A4 (Beta-A4 crystallin)
Crybb3	ENSMUSG00000029352	2	2	Beta-crystallin B3 (Beta-B3 crystallin)
Crygb	ENSMUSG00000073658	2	2	Gamma-crystallin B (Gamma-B-crystallin) (Gamma-crystallin 3)
Crygc	ENSMUSG00000025952	2	2	Gamma-crystallin C (Gamma-C-crystallin)
Crygd	ENSMUSG00000067299	2	2	Gamma-crystallin D (Gamma-D-crystallin) (Gamma-crystallin 1)
Cryge	ENSMUSG00000070870	2	2	Gamma-crystallin E (Gamma-E-crystallin)
Crygf	ENSMUSG00000025945	2	2	Gamma-crystallin F (Gamma-F-crystallin)
Crygs	ENSMUSG00000033501	2	2	Gamma-crystallin S (Beta-crystallin S) (Gamma-S-crystallin)
Crym	ENSMUSG00000030905	2	2	Ketimine reductase mu-crystallin	Cytoplasm
Cs	ENSMUSG00000005683	3	2	Citrate synthase, mitochondrial	Mitochondrion matrix
Csde1	ENSMUSG00000068823	2	2	Cold shock domain-containing protein E1	Cytoplasm
Cse1l	ENSMUSG00000002718	2	2	Exportin-2 (Exp2) (Chromosome segregation 1-like protein) (Importin-alpha re-exporter)	Cytoplasm
Csf1	ENSMUSG00000014599	2	2	Macrophage colony-stimulating factor 1 (CSF-1) (MCSF) (Proteoglycan macrophage colony-stimulating factor) (PG-M-CSF)	Cell membrane	endothelial cell of lymphatic vessel;basophil;eosinophil
Csf1r	ENSMUSG00000024621	2	2	Macrophage colony-stimulating factor 1 receptor (CSF-1 receptor) (CSF-1-R) (CSF-1R) (M-CSF-R)	Cell membrane	phagocyte;macrophage;tissue-resident macrophage;Kupffer cell;central nervous system macrophage;microglial cell;lung macrophage;classical monocyte;hematopoietic cell;leukocyte;professional antigen presenting cell;Langerhans cell;myeloid leukocyte;monocyte;non-classical monocyte;intermediate monocyte;myeloid cell	CSF
Csf2	ENSMUSG00000018916	2	2	Granulocyte-macrophage colony-stimulating factor (GM-CSF) (Colony-stimulating factor) (CSF)	Secreted	innate lymphoid cell
Csf2rb	ENSMUSG00000071713	2	2	Cytokine receptor common subunit beta (GM-CSF/IL-3/IL-5 receptor common beta subunit) (CD antigen CD131)	Membrane	alveolar macrophage;lung macrophage;basophil;eosinophil;dendritic cell;CD141-positive myeloid dendritic cell;Langerhans cell;CD1c-positive myeloid dendritic cell;mast cell	IL4
Csf2rb2	ENSMUSG00000071714	2	2	Interleukin-3 receptor class 2 subunit beta (IL-3 receptor class 2 subunit beta) (IL-3R class 2 subunit beta) (Colony-stimulating factor 2 receptor subunit beta-2) (Interleukin-3 receptor class II beta chain)	Membrane	endothelial cell of lymphatic vessel;eosinophil;plasmacytoid dendritic cell
Csf3	ENSMUSG00000038067	2	2	Granulocyte colony-stimulating factor (G-CSF)	Secreted	luminal epithelial cell of mammary gland;mammary gland epithelial cell
Csf3r	ENSMUSG00000028859	2	2	Granulocyte colony-stimulating factor receptor (G-CSF receptor) (G-CSF-R) (CD antigen CD114)	Membrane	blood cell;granulocyte;neutrophil;myeloid leukocyte;mast cell;myeloid cell;proerythroblast	CSF3
Csk	ENSMUSG00000032312	2	2	Tyrosine-protein kinase CSK	Cytoplasm	immature alpha-beta T cell;immature NK T cell
Csnk1a1	ENSMUSG00000024576	2	2	Casein kinase I isoform alpha (CKI-alpha)	Cytoplasm
Csnk1d	ENSMUSG00000025162	2	2	Casein kinase I isoform delta (CKI-delta) (CKId)	Cytoplasm
Csnk1e	ENSMUSG00000022433	2	2	Casein kinase I isoform epsilon (CKI-epsilon) (CKIe)	Cytoplasm
Csnk2a1	ENSMUSG00000074698	2	2	Casein kinase II subunit alpha (CK II alpha)	Nucleus
Csnk2a2	ENSMUSG00000046707	2	2	Casein kinase II subunit alpha' (CK II alpha')	Nucleus
Cspg4	ENSMUSG00000032911	2	2	Chondroitin sulfate proteoglycan 4 (Chondroitin sulfate proteoglycan NG2) (Proteoglycan AN2)	Cell membrane	neuron associated cell (sensu Vertebrata);oligodendrocyte precursor cell;vascular leptomeningeal cell;mesothelial fibroblast;chondrocyte;pericyte;mesangial cell;mural cell
Cspg5	ENSMUSG00000032482	2	2	Chondroitin sulfate proteoglycan 5 (Acidic leucine-rich EGF-like domain-containing brain protein) (Neuroglycan C)	Cell membrane	glioblast;hypendymal cell;neuron associated cell (sensu Vertebrata);oligodendrocyte precursor cell
Cst7	ENSMUSG00000068129	2	2	Cystatin-F (Cystatin-7) (Cystatin-like metastasis-associated protein) (CMAP) (Leukocystatin)	Secreted	eosinophil;mature B cell;naive B cell;T cell;mature NK T cell;mature T cell;naive T cell;natural killer cell
Csta1	ENSMUSG00000034362	2	2	Cystatin A		epithelial cell of prostate;luminal cell of prostate epithelium
Ctbp1	ENSMUSG00000037373	2	2	C-terminal-binding protein 1 (CtBP1)	Cytoplasm
Ctbp2	ENSMUSG00000030970	2	2	C-terminal-binding protein 2 (CtBP2)	Nucleus
Ctcf	ENSMUSG00000005698	2	2	Transcriptional repressor CTCF (11-zinc finger protein) (CCCTC-binding factor) (CTCFL paralog)	Nucleus
Ctdsp1	ENSMUSG00000026176	2	2	Carboxy-terminal domain RNA polymerase II polypeptide A small phosphatase 1	Nucleus
Ctdspl2	ENSMUSG00000033411	2	2	CTD small phosphatase-like protein 2 (CTDSP-like 2)
Cth	ENSMUSG00000028179	2	2	Cystathionine gamma-lyase (CGL) (CSE)	Cytoplasm	brush cell
Ctla4	ENSMUSG00000026011	1	2	Cytotoxic T-lymphocyte protein 4 (Cytotoxic T-lymphocyte-associated antigen 4) (CTLA-4) (CD antigen CD152)	Cell membrane	regulatory T cell	CD80;CD86;ICOS
Ctnna1	ENSMUSG00000037815	2	2	Catenin alpha-1 (102 kDa cadherin-associated protein) (Alpha E-catenin) (CAP102)	Cytoplasm
Ctnna3	ENSMUSG00000060843	2	2	Catenin alpha-3 (Alpha T-catenin) (Cadherin-associated protein)	Cytoplasm	neuron associated cell;glial cell;macroglial cell;Bergmann glial cell;astrocyte of the cerebellum;oligodendrocyte;cerebellar Golgi cell;granule cell;cerebellar granule cell
Ctnnal1	ENSMUSG00000038816	2	2	Alpha-catulin (Alpha-catenin-related protein) (ACRP) (Catenin alpha-like protein 1)	Cytoplasm
Ctnnb1	ENSMUSG00000006932	2	2	Catenin beta-1 (Beta-catenin)	Cytoplasm	hypendymal cell;mesenchymal cell;neural progenitor cell
Ctnnbip1	ENSMUSG00000028988	2	2	Beta-catenin-interacting protein 1 (Inhibitor of beta-catenin and Tcf-4)	Cytoplasm;Nucleus	endothelial cell of coronary artery;cardiac endothelial cell
Ctnnd1	ENSMUSG00000034101	2	2	Catenin delta-1 (Cadherin-associated Src substrate) (CAS) (p120 catenin) (p120(ctn)) (p120(cas))	Cell junction	Sertoli cell
Ctr9	ENSMUSG00000005609	2	2	RNA polymerase-associated protein CTR9 homolog (SH2 domain-binding protein 1) (Tetratricopeptide repeat-containing, SH2-binding phosphoprotein of 150 kDa) (TPR-containing, SH2-binding phosphoprotein of 150 kDa) (p150TSP)	Nucleus speckle
Ctsk	ENSMUSG00000028111	2	2	Cathepsin K	Lysosome	stem cell;mesenchymal stem cell;mesenchymal stem cell of adipose tissue;alveolar macrophage;lung macrophage;connective tissue cell;fibroblast;pancreatic stellate cell;fibroblast of connective tissue of prostate;stromal cell
Ctsl	ENSMUSG00000021477	1	1	Procathepsin L	Lysosome	mesenchymal stem cell of adipose tissue;endothelial cell of lymphatic vessel;macrophage dendritic cell progenitor
Ctsq	ENSMUSG00000021439	2	2	Cathepsin Q
Cttn	ENSMUSG00000031078	2	2	Src substrate cortactin	Cytoplasm
Cttnbp2	ENSMUSG00000000416	2	2	Cortactin-binding protein 2 (CortBP2)	Cytoplasm	hippocampal neuron
Cubn	ENSMUSG00000026726	2	2	Cubilin (Intrinsic factor-cobalamin receptor)	Apical cell membrane	ciliated epithelial cell;epithelial cell of proximal tubule;columnar/cuboidal epithelial cell;kidney epithelial cell;kidney glomerular epithelial cell;kidney cortex tubule cell;epithelial cell of nephron;kidney cell	ApoA
Cul1	ENSMUSG00000029686	2	2	Cullin-1 (CUL-1)
Cul3	ENSMUSG00000004364	3	2	Cullin-3 (CUL-3)	Nucleus
Cul4a	ENSMUSG00000031446	2	2	Cullin-4A (CUL-4A)
Cux1	ENSMUSG00000029705	2	2	Homeobox protein cut-like 1 (CCAAT displacement protein) (CDP) (Homeobox protein cux-1)	Nucleus
Cux2	ENSMUSG00000042589	2	2	Homeobox protein cut-like 2 (Homeobox protein Cux-2)	Nucleus
Cwc27	ENSMUSG00000021715	2	2	Spliceosome-associated protein CWC27 homolog (Probable inactive peptidyl-prolyl cis-trans isomerase CWC27 homolog) (PPIase CWC27)	Nucleus
Cx3cl1	ENSMUSG00000031778	2	2	Fractalkine (FK) (ABCD-3) (C-X3-C motif chemokine 1) (CX3C membrane-anchored chemokine) (Neurotactin) (Small-inducible cytokine D1)	Cell membrane	cerebral cortex GABAergic interneuron;pyramidal neuron;L6 intratelencephalic projecting glutamatergic neuron of the primary motor cortex;L5 extratelencephalic projecting glutamatergic cortical neuron;glutamatergic neuron;L2/3-6 intratelencephalic projecting glutamatergic cortical neuron;L4/5 intratelencephalic projecting glutamatergic neuron of the primary motor cortex;corticothalamic-projecting …
Cx3cr1	ENSMUSG00000052336	2	2	CX3C chemokine receptor 1 (C-X3-C CKR-1) (CX3CR1) (mCX3CR1) (Fractalkine receptor)	Cell membrane	phagocyte;macrophage;tissue-resident macrophage;central nervous system macrophage;microglial cell;classical monocyte;hematopoietic cell;leukocyte;professional antigen presenting cell;myeloid leukocyte;monocyte;non-classical monocyte;intermediate monocyte;myeloid cell	CX3C
Cxadr	ENSMUSG00000022865	2	2	Coxsackievirus and adenovirus receptor homolog (CAR) (mCAR)	Secreted	duct epithelial cell;pancreatic ductal cell
Cxcl1	ENSMUSG00000029380	1	1	Growth-regulated alpha protein (C-X-C motif chemokine 1) (Platelet-derived growth factor-inducible protein KC) (Secretory protein N51)	Secreted	stem cell;mesenchymal stem cell;mesenchymal stem cell of adipose tissue;duct epithelial cell;pancreatic ductal cell;neuroendocrine cell;smooth muscle cell of trachea;cell of skeletal muscle;skeletal muscle satellite cell;muscle precursor cell;connective tissue cell;pancreatic stellate cell
Cxcl10	ENSMUSG00000034855	2	2	C-X-C motif chemokine 10 (10 kDa interferon gamma-induced protein) (Gamma-IP10) (IP-10) (C7) (Interferon-gamma induced protein CRG-2) (Small-inducible cytokine B10)	Secreted	prostate gland microvascular endothelial cell;endothelial cell of lymphatic vessel;smooth muscle cell of trachea;Schwann cell;pancreatic stellate cell;fibroblast of connective tissue of prostate
Cxcl12	ENSMUSG00000061353	2	2	Stromal cell-derived factor 1 (SDF-1) (12-O-tetradecanoylphorbol 13-acetate repressed protein 1) (TPAR1) (C-X-C motif chemokine 12) (Pre-B cell growth-stimulating factor) (PBSF) (Thymic lymphoma cell-stimulating factor) (TLSF)	Secreted	blood vessel endothelial cell;endothelial stalk cell;endothelial cell of coronary artery;endothelial cell of artery;endothelial cell of vascular tree;cardiac endothelial cell;smooth muscle cell of the pulmonary artery;vascular leptomeningeal cell (Mmus);hepatic stellate cell;pancreatic stellate cell;adventitial cell
Cxcl13	ENSMUSG00000023078	2	2	C-X-C motif chemokine 13 (B lymphocyte chemoattractant) (CXC chemokine BLC) (Small-inducible cytokine B13)	Secreted	Kupffer cell;lung macrophage;pancreatic stellate cell;fibroblast of connective tissue of prostate
Cxcl14	ENSMUSG00000021508	2	1	C-X-C motif chemokine 14 (B-cell and monocyte-activating chemokine) (Chemokine BRAK) (Kidney-expressed chemokine CXC) (MIP-2G) (Small-inducible cytokine B14)	Secreted	stem cell;keratinocyte stem cell;sncg GABAergic cortical interneuron;vip GABAergic cortical interneuron;fibroblast of lung
Cxcl16	ENSMUSG00000018920	2	2	C-X-C motif chemokine 16 (Scavenger receptor for phosphatidylserine and oxidized low density lipoprotein) (SR-PSOX) (Small-inducible cytokine B16) (Transmembrane chemokine CXCL16)	Membrane	duct epithelial cell;pancreatic ductal cell;endocardial cell;Kupffer cell;Langerhans cell;CD1c-positive myeloid dendritic cell
Cxcl2	ENSMUSG00000058427	1	1	C-X-C motif chemokine 2 (Macrophage inflammatory protein 2) (MIP2)	Secreted	pancreatic ductal cell;alveolar macrophage;lung macrophage;Langerhans cell;mast cell
Cxcl3	ENSMUSG00000029379	3	3	C-X-C motif chemokine 3 (Dendritic cell inflammatory protein 1)	Secreted	skeletal muscle satellite cell;muscle precursor cell
Cxcl5	ENSMUSG00000029371	3	3	C-X-C motif chemokine 5 (Cytokine LIX) (Small-inducible cytokine B5)	Secreted	basal epithelial cell of tracheobronchial tree
Cxcl9	ENSMUSG00000029417	2	2	C-X-C motif chemokine 9 (Gamma-interferon-induced monokine) (Monokine induced by interferon-gamma) (MIG) (MuMIG) (Protein m119) (Small-inducible cytokine B9)	Secreted	endothelial cell of lymphatic vessel;fibroblast;pancreatic stellate cell
Cxcr1	ENSMUSG00000048480	3	3	C-X-C chemokine receptor type 1 (CXC-R1) (CXCR-1) (High affinity interleukin-8 receptor A) (IL-8R A) (CD antigen CD181)	Cell membrane		CXCL
Cxcr2	ENSMUSG00000026180	2	2	C-X-C chemokine receptor type 2 (CXC-R2) (CXCR-2) (GRO/MGSA receptor) (High affinity interleukin-8 receptor B) (IL-8R B) (CD antigen CD182)	Cell membrane	blood cell;granulocyte;eosinophil;neutrophil;myeloid leukocyte;myeloid cell;erythroid lineage cell;proerythroblast	CXCL;MIF
Cxcr3	ENSMUSG00000050232	2	2	C-X-C chemokine receptor type 3 (CXC-R3) (CXCR-3) (Interferon-inducible protein 10 receptor) (IP-10 receptor) (CD antigen CD183)	Cell membrane	mononuclear cell;lymphocyte;T cell;alpha-beta T cell;immature alpha-beta T cell;immature NK T cell;mature alpha-beta T cell;CD4-positive, alpha-beta T cell;CD8-positive, alpha-beta T cell;mature NK T cell;mature T cell;regulatory T cell;natural killer cell	CXCL
Cxcr4	ENSMUSG00000045382	2	2	C-X-C chemokine receptor type 4 (CXC-R4) (CXCR-4) (Fusin) (Leukocyte-derived seven transmembrane domain receptor) (LESTR) (Pre-B-cell-derived chemokine receptor) (PB-CKR) (Stromal cell-derived factor 1 receptor) (SDF-1 receptor) (CD antigen CD184)	Cell membrane	eosinophil;neutrophil	CXCL;MIF
Cxcr5	ENSMUSG00000047880	2	2	C-X-C chemokine receptor type 5 (CXC-R5) (CXCR-5) (Burkitt lymphoma receptor 1 homolog) (CD antigen CD185)	Cell membrane	B cell	CXCL
Cxcr6	ENSMUSG00000048521	2	2	C-X-C chemokine receptor type 6 (CXC-R6) (CXCR-6) (CD antigen CD186)	Cell membrane	mononuclear cell;lymphocyte;T cell;alpha-beta T cell;mature alpha-beta T cell;CD4-positive, alpha-beta T cell;CD8-positive, alpha-beta T cell;mature NK T cell;mature T cell;regulatory T cell;double negative thymocyte;DN4 thymocyte;innate lymphoid cell;natural killer cell	CXCL
Cxxc1	ENSMUSG00000024560	2	2	CXXC-type zinc finger protein 1 (CpG-binding protein) (PHD finger and CXXC domain-containing protein 1)	Nucleus speckle
Cxxc5	ENSMUSG00000046668	2	2	CXXC-type zinc finger protein 5	Nucleus
Cyb561	ENSMUSG00000019590	2	2	Transmembrane ascorbate-dependent reductase CYB561	Cytoplasmic vesicle
Cyb5a	ENSMUSG00000024646	2	2	Cytochrome b5	Endoplasmic reticulum membrane	club cell
Cyb5r3	ENSMUSG00000018042	2	2	NADH-cytochrome b5 reductase 3 (B5R) (Cytochrome b5 reductase)	Endoplasmic reticulum membrane
Cybb	ENSMUSG00000015340	2	2	Cytochrome b-245 heavy chain	Cell membrane	alveolar macrophage;lung macrophage;classical monocyte;hematopoietic cell;blood cell;granulocyte;neutrophil;leukocyte;myeloid leukocyte;monocyte;non-classical monocyte;intermediate monocyte;myeloid cell
Cybc1	ENSMUSG00000039294	2	2	Cytochrome b-245 chaperone 1 (Essential for reactive oxygen species protein) (Eros)	Endoplasmic reticulum membrane
Cyct	ENSMUSG00000056436	2	2	Cytochrome c, testis-specific	Mitochondrion intermembrane space
Cyfip1	ENSMUSG00000030447	3	2	Cytoplasmic FMR1-interacting protein 1 (Specifically Rac1-associated protein 1) (Sra-1)	Cytoplasm	phagocyte;macrophage;tissue-resident macrophage;central nervous system macrophage;microglial cell;professional antigen presenting cell
Cyfip2	ENSMUSG00000020340	2	2	Cytoplasmic FMR1-interacting protein 2 (p53-inducible protein 121)	Cytoplasm	pyramidal neuron;L5 extratelencephalic projecting glutamatergic cortical neuron;glutamatergic neuron;L2/3-6 intratelencephalic projecting glutamatergic cortical neuron;L4/5 intratelencephalic projecting glutamatergic neuron of the primary motor cortex
Cygb	ENSMUSG00000020810	2	2	Cytoglobin (Histoglobin) (HGb)	Cytoplasm	mesenchymal stem cell of adipose tissue;sst chodl GABAergic cortical interneuron;connective tissue cell;fibroblast;hepatic stellate cell;pancreatic stellate cell;fibroblast of cardiac tissue;stromal cell of ovary;interstitial cell of ovary;adventitial cell
Cyld	ENSMUSG00000036712	3	2	Ubiquitin carboxyl-terminal hydrolase CYLD	Cytoplasm;Cytoplasm
Cyp11a1	ENSMUSG00000032323	2	2	Cholesterol side-chain cleavage enzyme, mitochondrial	Mitochondrion inner membrane	Leydig cell;basophil;eosinophil;mature B cell;naive B cell;mast cell
Cyp11b2	ENSMUSG00000022589	2	2	Cytochrome P450 11B2, mitochondrial (Aldosterone synthase) (ALDOS) (Aldosterone-synthesizing enzyme) (CYPXIB2) (Corticosterone 18-monooxygenase, CYP11B2)	Mitochondrion inner membrane
Cyp17a1	ENSMUSG00000003555	2	2	Steroid 17-alpha-hydroxylase/17,20 lyase	Endoplasmic reticulum membrane	Leydig cell
Cyp19a1	ENSMUSG00000032274	2	2	Aromatase	Endoplasmic reticulum membrane
Cyp1a1	ENSMUSG00000032315	2	2	Cytochrome P450 1A1	Endoplasmic reticulum membrane	vein endothelial cell
Cyp1a2	ENSMUSG00000032310	2	2	Cytochrome P450 1A2	Endoplasmic reticulum membrane
Cyp1b1	ENSMUSG00000024087	2	2	Cytochrome P450 1B1	Endoplasmic reticulum membrane	endothelial cell of lymphatic vessel;vascular leptomeningeal cell (Mmus)
Cyp21a1	ENSMUSG00000024365	2	2	Cytochrome P450, family 21, subfamily a, polypeptide 1
Cyp24a1	ENSMUSG00000038567	2	2	1,25-dihydroxyvitamin D(3) 24-hydroxylase, mitochondrial (24-OHase) (Vitamin D(3) 24-hydroxylase)	Mitochondrion
Cyp26a1	ENSMUSG00000024987	2	2	Cytochrome P450 26A1 (CYP26A1)	Endoplasmic reticulum membrane
Cyp26b1	ENSMUSG00000063415	2	2	Cytochrome P450 26B1	Endoplasmic reticulum membrane	endothelial cell of sinusoid;endothelial cell of hepatic sinusoid;Leydig cell
Cyp27a1	ENSMUSG00000026170	2	2	Sterol 26-hydroxylase, mitochondrial	Mitochondrion inner membrane
Cyp27b1	ENSMUSG00000006724	2	2	25-hydroxyvitamin D-1 alpha hydroxylase, mitochondrial	Mitochondrion membrane
Cyp2a5	ENSMUSG00000005547	2	2	Cytochrome P450 2A5	Endoplasmic reticulum membrane	respiratory epithelial cell;epithelial cell of lower respiratory tract;basal epithelial cell of tracheobronchial tree
Cyp2c29	ENSMUSG00000003053	1	1	Cytochrome P450 2C29	Endoplasmic reticulum membrane	hepatocyte
Cyp2e1	ENSMUSG00000025479	1	1	Cytochrome P450 2E1	Endoplasmic reticulum membrane	ciliated epithelial cell;epithelial cell of proximal tubule;columnar/cuboidal epithelial cell;kidney epithelial cell;kidney cortex tubule cell;epithelial cell of nephron;pulmonary interstitial fibroblast;kidney cell
Cyp2g1	ENSMUSG00000049685	2	2	Cytochrome P450	Endoplasmic reticulum membrane
Cyp2r1	ENSMUSG00000030670	2	2	Vitamin D 25-hydroxylase	Endoplasmic reticulum membrane
Cyp3a13	ENSMUSG00000029727	2	2	Cytochrome P450 3A13	Endoplasmic reticulum membrane
Cyp7a1	ENSMUSG00000028240	2	2	Cytochrome P450 7A1 (24-hydroxycholesterol 7-alpha-hydroxylase)	Endoplasmic reticulum membrane
Cyp7b1	ENSMUSG00000039519	3	2	Cytochrome P450 7B1 (24-hydroxycholesterol 7-alpha-hydroxylase)	Endoplasmic reticulum membrane
Cyp8b1	ENSMUSG00000050445	2	2	7-alpha-hydroxycholest-4-en-3-one 12-alpha-hydroxylase	Endoplasmic reticulum membrane
Cyren	ENSMUSG00000046806	2	2	Cell cycle regulator of non-homologous end joining (Cell cycle regulator of NHEJ) (Modulator of retrovirus infection homolog)	Cytoplasm
Cysltr1	ENSMUSG00000052821	2	2	Cysteinyl leukotriene receptor 1 (CysLTR1) (Cysteinyl leukotriene D4 receptor) (LTD4 receptor)	Cell membrane		CysLTs
D1Ertd622e	ENSMUSG00000044768	2	2
D1Pas1	ENSMUSG00000039224	2	2	Putative ATP-dependent RNA helicase Pl10
Daam2	ENSMUSG00000040260	2	2	Disheveled-associated activator of morphogenesis 2		neuron associated cell;glial cell;macroglial cell;astrocyte;astrocyte of the cerebellum;oligodendrocyte;pericyte;mesangial cell;mural cell
Dab2	ENSMUSG00000022150	2	2	Disabled homolog 2 (Adaptor molecule disabled-2) (Differentially expressed in ovarian carcinoma 2) (DOC-2) (Mitogen-responsive phosphoprotein)	Cytoplasmic vesicle	ciliated epithelial cell;epithelial cell of proximal tubule;kidney proximal convoluted tubule epithelial cell;kidney proximal straight tubule epithelial cell;columnar/cuboidal epithelial cell;kidney epithelial cell;kidney cortex tubule cell;epithelial cell of nephron;kidney loop of Henle thin descending limb epithelial cell;kidney cell
Dach1	ENSMUSG00000055639	2	2	Dachshund homolog 1 (Dach1)	Nucleus	kidney glomerular epithelial cell;podocyte;kidney connecting tubule epithelial cell;Purkinje cell;Cajal-Retzius cell
Dact2	ENSMUSG00000048826	2	2	Dapper homolog 2 (mDpr2) (Dapper antagonist of catenin 2)
Dag1	ENSMUSG00000039952	2	2	Dystroglycan 1 (Dystroglycan) (Dystrophin-associated glycoprotein 1)	Cell membrane	ciliated cell of the bronchus;Sertoli cell;type I pneumocyte;bronchial epithelial cell	LAMININ;AGRN;HSPG;NRXN
Dagla	ENSMUSG00000035735	2	2	Diacylglycerol lipase-alpha (DAGL-alpha) (DGL-alpha)	Cell membrane	Purkinje cell
Daglb	ENSMUSG00000039206	2	2	Diacylglycerol lipase-beta (DAGL-beta) (DAGLbeta) (DGL-beta)	Cell membrane
Dao	ENSMUSG00000042096	3	3	D-amino-acid oxidase (DAAO) (DAMOX) (DAO)	Peroxisome	ciliated epithelial cell;epithelial cell of proximal tubule;kidney proximal convoluted tubule epithelial cell;kidney proximal straight tubule epithelial cell;columnar/cuboidal epithelial cell;kidney epithelial cell;kidney cortex tubule cell;epithelial cell of nephron;astrocyte of the cerebellum;kidney cell
Dapk1	ENSMUSG00000021559	2	2	Death-associated protein kinase 1 (DAP kinase 1)
Daxx	ENSMUSG00000002307	2	2	Death domain-associated protein 6 (Daxx)	Cytoplasm
Dazl	ENSMUSG00000010592	2	2	Deleted in azoospermia-like (DAZ-like autosomal) (Deleted in azoospermia-like 1)	Cytoplasm
Dbh	ENSMUSG00000000889	2	2	Dopamine beta-hydroxylase	Cytoplasmic vesicle
Dbn1	ENSMUSG00000034675	2	2	Drebrin (Developmentally-regulated brain protein)	Cytoplasm	skeletal muscle fiber;cell of skeletal muscle;mesenchymal cell
Dbnl	ENSMUSG00000020476	2	2	Drebrin-like protein (Actin-binding protein 1) (SH3 domain-containing protein 7)	Cytoplasm	macrophage dendritic cell progenitor
Dbp	ENSMUSG00000059824	3	2	D site-binding protein (Albumin D box-binding protein) (Albumin D-element-binding protein)	Nucleus	pulmonary interstitial fibroblast;mesangial cell
Dbx1	ENSMUSG00000030507	2	2	Homeobox protein DBX1 (Developing brain homeobox protein 1)	Nucleus
Dbx2	ENSMUSG00000045608	2	2	Homeobox domain-containing protein	Nucleus
Dcaf1	ENSMUSG00000040325	2	2	DDB1- and CUL4-associated factor 1 (Serine/threonine-protein kinase VPRBP)	Cytoplasm
Dcaf11	ENSMUSG00000022214	2	2	DDB1- and CUL4-associated factor 11 (WD repeat-containing protein 23)
Dcaf7	ENSMUSG00000049354	3	2	DDB1- and CUL4-associated factor 7 (WD repeat-containing protein 68) (WD repeat-containing protein An11 homolog)	Cytoplasm
Dcc	ENSMUSG00000060534	2	2	Netrin receptor DCC (Tumor suppressor protein DCC)	Membrane	neuron associated cell (sensu Vertebrata);oligodendrocyte precursor cell;medium spiny neuron;L5/6 near-projecting glutamatergic neuron of the primary motor cortex	Netrin
Dct	ENSMUSG00000022129	2	2	L-dopachrome tautomerase (DCT) (DT)	Melanosome membrane	fenestrated cell;glomerular endothelial cell
Dctn1	ENSMUSG00000031865	2	2	Dynactin subunit 1 (150 kDa dynein-associated polypeptide) (DAP-150) (DP-150) (p150-glued)	Cytoplasm
Dctn2	ENSMUSG00000025410	2	2	Dynactin subunit 2 (50 kDa dynein-associated polypeptide) (Dynactin complex 50 kDa subunit) (DCTN-50) (Growth cone membrane protein 23-48K) (GMP23-48K) (p50 dynamitin)	Cytoplasm
Dctn3	ENSMUSG00000028447	2	2	Dynactin subunit 3 (Dynactin light chain p24)	Cytoplasm
Dctn4	ENSMUSG00000024603	2	2	Dynactin subunit 4 (Dynactin subunit p62)	Cytoplasm
Dcx	ENSMUSG00000031285	2	2	Neuronal migration protein doublecortin (Doublin) (Lissencephalin-X) (Lis-X)	Cytoplasm
Ddah1	ENSMUSG00000028194	3	2	N(G),N(G)-dimethylarginine dimethylaminohydrolase 1 (DDAH-1) (Dimethylarginine dimethylaminohydrolase 1)
Ddb1	ENSMUSG00000024740	2	2	DNA damage-binding protein 1 (DDB p127 subunit) (Damage-specific DNA-binding protein 1) (UV-damaged DNA-binding factor)	Cytoplasm
Ddc	ENSMUSG00000020182	2	2	Aromatic-L-amino-acid decarboxylase (AADC)		epithelial cell;pancreatic endocrine cell;type B pancreatic cell;pancreatic A cell;glandular epithelial cell;enteroendocrine cell;endocrine cell
Ddit3	ENSMUSG00000025408	2	2	DDIT3 upstream open reading frame protein (Alternative DDIT3 proteins) (AltDDIT3)	Nucleus	pancreatic endocrine cell;type B pancreatic cell;glandular epithelial cell;enteroendocrine cell;endocrine cell
Ddit4	ENSMUSG00000020108	2	2	DNA damage-inducible transcript 4 protein (Dexamethasone-induced gene 2 protein) (HIF-1 responsive protein RTP801) (Protein regulated in development and DNA damage response 1) (REDD-1)	Mitochondrion	kidney cortex artery cell;non-classical monocyte
Ddr1	ENSMUSG00000003534	2	2	Epithelial discoidin domain-containing receptor 1 (Epithelial discoidin domain receptor 1)	Cell membrane	ependymal cell;hypendymal cell
Ddx19b	ENSMUSG00000033658	2	2	RNA helicase
Ddx21	ENSMUSG00000020075	2	2	Nucleolar RNA helicase 2	Nucleus	skeletal muscle satellite cell;muscle precursor cell
Ddx4	ENSMUSG00000021758	2	2	ATP-dependent RNA helicase DDX4	Cytoplasm
Ddx41	ENSMUSG00000021494	2	2	Probable ATP-dependent RNA helicase DDX41	Nucleus
Ddx42	ENSMUSG00000020705	2	2	ATP-dependent RNA helicase DDX42	Cytoplasm
Ddx56	ENSMUSG00000004393	2	2	Probable ATP-dependent RNA helicase DDX56	Nucleus
Ddx58	ENSMUSG00000040296	2	2
Ddx6	ENSMUSG00000032097	2	2	Probable ATP-dependent RNA helicase DDX6	Cytoplasm
Decr1	ENSMUSG00000028223	2	2	2,4-dienoyl-CoA reductase [(3E)-enoyl-CoA-producing], mitochondrial	Mitochondrion
Def6	ENSMUSG00000002257	2	2	Differentially expressed in FDCP 6 (DEF-6) (IRF4-binding protein) (SWAP-70-like adapter of T-cells)	Cytoplasm	T cell;immature T cell;thymocyte;DN3 thymocyte
Defa5	ENSMUSG00000074439	2	2	Alpha-defensin 5 (Defensin-related cryptdin-5)	Secreted
Dek	ENSMUSG00000021377	2	2	Protein DEK	Nucleus	megakaryocyte-erythroid progenitor cell;promonocyte;erythroblast;hematopoietic precursor cell;myeloid lineage restricted progenitor cell;granulocytopoietic cell
Dennd1a	ENSMUSG00000035392	2	2	DENN domain-containing protein 1A (Connecdenn 1) (Connecdenn)	Cytoplasmic vesicle
Derl2	ENSMUSG00000018442	2	2	Derlin-2 (Degradation in endoplasmic reticulum protein 2) (Der1-like protein 2) (F-LANa)	Endoplasmic reticulum membrane
Des	ENSMUSG00000026208	2	2	Desmin	Cytoplasm	neuroendocrine cell;muscle cell;cardiac muscle cell;smooth muscle cell;vascular associated smooth muscle cell;aortic smooth muscle cell;smooth muscle cell of trachea;smooth muscle cell of prostate;cell of skeletal muscle;skeletal muscle satellite cell;muscle precursor cell
Dffb	ENSMUSG00000029027	2	2	DNA fragmentation factor subunit beta	Cytoplasm;Nucleus
Dgat1	ENSMUSG00000022555	2	2	Diacylglycerol O-acyltransferase 1	Endoplasmic reticulum membrane	hematopoietic stem cell;blood cell;granulocyte;neutrophil
Dgcr2	ENSMUSG00000003166	2	2	Integral membrane protein DGCR2/IDD (Seizure-related membrane-bound adhesion protein)	Membrane
Dgcr8	ENSMUSG00000022718	2	2	Microprocessor complex subunit DGCR8 (DiGeorge syndrome critical region 8 homolog) (Gy1)	Nucleus
Dgka	ENSMUSG00000025357	2	2	Diacylglycerol kinase alpha (DAG kinase alpha)	Cytoplasm	double negative thymocyte;DN4 thymocyte
Dgkg	ENSMUSG00000022861	2	2	Diacylglycerol kinase gamma (DAG kinase gamma)	Membrane	sst GABAergic cortical interneuron;sst chodl GABAergic cortical interneuron;Purkinje cell
Dgkq	ENSMUSG00000004815	2	2	Diacylglycerol kinase theta (DAG kinase theta)	Cytoplasm
Dglucy	ENSMUSG00000021185	2	2	D-glutamate cyclase, mitochondrial	Mitochondrion matrix
Dhfr	ENSMUSG00000021707	2	2	Dihydrofolate reductase	Mitochondrion
Dhh	ENSMUSG00000023000	2	2	Desert hedgehog protein (DHH)	Endoplasmic reticulum membrane	duct epithelial cell
Dhodh	ENSMUSG00000031730	2	2	Dihydroorotate dehydrogenase (quinone), mitochondrial (DHOdehase)	Mitochondrion inner membrane
Dhx33	ENSMUSG00000040620	2	2	ATP-dependent RNA helicase DHX33	Nucleus
Dhx58	ENSMUSG00000017830	2	2	ATP-dependent RNA helicase DHX58	Cytoplasm
Diablo	ENSMUSG00000029433	2	2	Diablo IAP-binding mitochondrial protein (Diablo homolog, mitochondrial) (Direct IAP-binding protein with low pI) (Second mitochondria-derived activator of caspase) (Smac)	Mitochondrion	Cajal-Retzius cell
Diaph1	ENSMUSG00000024456	2	2	Protein diaphanous homolog 1 (Diaphanous-related formin-1) (DRF1) (p140mDIA) (mDIA1)	Cell membrane	CD141-positive myeloid dendritic cell
Diaph3	ENSMUSG00000022021	2	2	Protein diaphanous homolog 3 (Diaphanous-related formin-3) (DRF3) (p134mDIA2) (mDIA2)	Cytoplasm
Dicer1	ENSMUSG00000041415	2	2	Endoribonuclease Dicer	Cytoplasm
Dio1	ENSMUSG00000034785	2	2	Type I iodothyronine deiodinase	Endoplasmic reticulum membrane	epithelial cell
Dio2	ENSMUSG00000007682	2	2	Type II iodothyronine deiodinase	Membrane
Dio3	ENSMUSG00000075707	2	2	Thyroxine 5-deiodinase	Cell membrane
Dip2a	ENSMUSG00000020231	2	2	Disco-interacting protein 2 homolog A (DIP2 homolog A)	Cell membrane
Diras1	ENSMUSG00000043670	2	2	GTP-binding protein Di-Ras1 (Distinct subgroup of the Ras family member 1) (Small GTP-binding tumor suppressor 1)	Cell membrane	interneuron;cortical interneuron;inhibitory interneuron;GABAergic neuron
Disc1	ENSMUSG00000043051	2	2	Disrupted in schizophrenia 1 homolog	Cytoplasm
Disp2	ENSMUSG00000040035	2	2	Protein dispatched homolog 2	Membrane	sst GABAergic cortical interneuron;sst chodl GABAergic cortical interneuron
Dixdc1	ENSMUSG00000032064	2	2	Dixin (Coiled-coil protein DIX1) (Coiled-coil-DIX1) (DIX domain-containing protein 1)	Cell junction
Dkk1	ENSMUSG00000024868	2	2	Dickkopf-related protein 1 (Dickkopf-1) (Dkk-1) (mDkk-1)	Secreted
Dkk2	ENSMUSG00000028031	2	2	Dickkopf-related protein 2 (Dickkopf-2) (Dkk-2) (mDkk-2)	Secreted	kidney efferent arteriole endothelial cell;kidney capillary endothelial cell;fenestrated cell;glomerular endothelial cell;kidney cortex artery cell;mesangial cell
Dkk3	ENSMUSG00000030772	2	2	Dickkopf-related protein 3 (Dickkopf-3) (Dkk-3) (mDkk-3)	Secreted	pyramidal neuron;L6 intratelencephalic projecting glutamatergic neuron of the primary motor cortex;corticothalamic-projecting glutamatergic cortical neuron;L6 corticothalamic-projecting glutamatergic cortical neuron
Dkk4	ENSMUSG00000031535	2	2	Dickkopf-related protein 4 (Dickkopf-4) (Dkk-4)	Secreted
Dlg1	ENSMUSG00000022770	2	2	Disks large homolog 1 (Embryo-dlg/synapse-associated protein 97) (E-dlg/SAP97) (Synapse-associated protein 97) (SAP-97) (SAP97)	Membrane
Dlg3	ENSMUSG00000000881	2	2	Disks large homolog 3 (Synapse-associated protein 102) (SAP-102) (SAP102)
Dlg4	ENSMUSG00000020886	4	2	Disks large homolog 4 (Postsynaptic density protein 95) (PSD-95) (Synapse-associated protein 90) (SAP-90) (SAP90)	Cell membrane	L5 extratelencephalic projecting glutamatergic cortical neuron
Dlg5	ENSMUSG00000021782	2	2	Disks large homolog 5	Cell junction
Dlgap4	ENSMUSG00000061689	3	2	Disks large-associated protein 4 (DAP-4) (PSD-95/SAP90-binding protein 4) (SAP90/PSD-95-associated protein 4) (SAPAP-4)	Membrane	L5 extratelencephalic projecting glutamatergic cortical neuron
Dlk1	ENSMUSG00000040856	2	2	Protein delta homolog 1 (DLK-1) (Adipocyte differentiation inhibitor protein) (Preadipocyte factor 1) (Pref-1)	Membrane	mesothelial cell;mesothelial cell of pleura;mesothelial cell of visceral pleura;epithelial cell of lung;type II pneumocyte;skeletal muscle fiber;stromal cell;stromal cell of ovary;interstitial cell of ovary;mesenchymal cell;lung secretory cell
Dll1	ENSMUSG00000014773	2	2	Delta-like protein 1 (Drosophila Delta homolog 1) (Delta1)	Apical cell membrane
Dll3	ENSMUSG00000003436	2	2	Delta-like protein 3 (Drosophila Delta homolog 3) (Delta3) (M-Delta-3)	Membrane
Dll4	ENSMUSG00000027314	2	2	Delta-like protein 4 (Drosophila Delta homolog 4) (Delta4)	Cell membrane	kidney efferent arteriole endothelial cell;smooth muscle cell of the pulmonary artery
Dlx1	ENSMUSG00000041911	2	2	Homeobox protein DLX-1	Nucleus	vip GABAergic cortical interneuron
Dlx2	ENSMUSG00000023391	2	2	Homeobox protein DLX-2 (Homeobox protein TES-1)	Nucleus
Dlx3	ENSMUSG00000001510	2	2	Homeobox protein DLX-3	Nucleus
Dlx4	ENSMUSG00000020871	2	2	Homeobox protein DLX-4 (Homeobox protein DLX-7)	Nucleus
Dlx5	ENSMUSG00000029755	2	2	Homeobox protein DLX-5	Nucleus
Dlx6	ENSMUSG00000029754	2	2	Homeobox protein DLX-6	Nucleus
Dmap1	ENSMUSG00000009640	2	2	DNA methyltransferase 1-associated protein 1 (DNMAP1) (DNMT1-associated protein 1) (MAT1-mediated transcriptional repressor)	Nucleus;Cytoplasm
Dmbx1	ENSMUSG00000028707	3	3	Diencephalon/mesencephalon homeobox protein 1 (Diencephalon/mesencephalon-expressed brain homeobox gene 1 protein) (Orthodenticle homolog 3) (Paired-like homeobox protein DMBX1) (Paired-type homeobox Atx)	Nucleus
Dmc1	ENSMUSG00000022429	2	2	Meiotic recombination protein DMC1/LIM15 homolog	Nucleus
Dmd	ENSMUSG00000045103	2	2	Dystrophin	Cell membrane	L6 intratelencephalic projecting glutamatergic neuron of the primary motor cortex;Purkinje cell;glutamatergic neuron;corticothalamic-projecting glutamatergic cortical neuron;L6 corticothalamic-projecting glutamatergic cortical neuron
Dmp1	ENSMUSG00000029307	2	2	Dentin matrix acidic phosphoprotein 1 (DMP-1) (Dentin matrix protein 1) (AG1)	Nucleus
Dmrt1	ENSMUSG00000024837	2	2	Doublesex- and mab-3-related transcription factor 1	Nucleus
Dmrt2	ENSMUSG00000048138	3	3	Doublesex- and mab-3-related transcription factor 2 (Doublesex-like 2 protein) (Terra)	Nucleus	muscle cell;cell of skeletal muscle
Dmrta1	ENSMUSG00000043753	2	2	Doublesex- and mab-3-related transcription factor A1 (Doublesex- and mab-3-related transcription factor 4)	Nucleus
Dmrta2	ENSMUSG00000047143	3	3	Doublesex- and mab-3-related transcription factor A2 (Doublesex- and mab-3-related transcription factor 5)	Nucleus
Dnah11	ENSMUSG00000018581	2	2	Dynein, axonemal, heavy chain 11		kidney loop of Henle medullary thick ascending limb epithelial cell
Dnah12	ENSMUSG00000021879	2	2	Dynein axonemal heavy chain 12 (Axonemal beta dynein heavy chain 12) (Axonemal dynein heavy chain 12-like protein) (Axonemal dynein heavy chain 7-like protein) (Ciliary dynein heavy chain 12)	Cytoplasm	ependymal cell
Dnah5	ENSMUSG00000022262	2	2	Dynein axonemal heavy chain 5 (Axonemal beta dynein heavy chain 5) (mDNAH5) (Ciliary dynein heavy chain 5)	Cytoplasm
Dnajb6	ENSMUSG00000029131	2	2	DnaJ homolog subfamily B member 6 (Heat shock protein J2) (HSJ-2) (MRJ) (mDj4)	Cytoplasm	hematopoietic stem cell
Dnajc5	ENSMUSG00000000826	2	2	DnaJ homolog subfamily C member 5 (Cysteine string protein) (CSP) (Cysteine-string protein isoform alpha)	Cytoplasm	cerebral cortex GABAergic interneuron
Dnajc7	ENSMUSG00000014195	2	2	DnaJ homolog subfamily C member 7 (Cytoplasmic CAR retention protein) (CCRP) (MDj11) (Tetratricopeptide repeat protein 2) (TPR repeat protein 2)	Cytoplasm	plasmacytoid dendritic cell;DN3 thymocyte;B cell;precursor B cell;late pro-B cell;macrophage dendritic cell progenitor
Dner	ENSMUSG00000036766	2	2	Delta and Notch-like epidermal growth factor-related receptor (Brain EGF repeat-containing transmembrane protein)	Cell membrane	interneuron;cortical interneuron;cerebral cortex GABAergic interneuron;lamp5 GABAergic cortical interneuron;sncg GABAergic cortical interneuron;vip GABAergic cortical interneuron;pvalb GABAergic cortical interneuron;cerebellar Golgi cell;inhibitory interneuron;Purkinje cell;GABAergic neuron
Dnm1	ENSMUSG00000026825	2	2	Dynamin-1	Cytoplasm	glutamatergic neuron
Dnm1l	ENSMUSG00000022789	2	2	Dynamin-1-like protein	Cytoplasm
Dnm2	ENSMUSG00000033335	2	2	Dynamin-2	Cytoplasm
Dnmt1	ENSMUSG00000004099	2	2	DNA (cytosine-5)-methyltransferase 1 (Dnmt1) (Met-1)	Nucleus	immature alpha-beta T cell;immature NK T cell
Dnmt3a	ENSMUSG00000020661	2	2	DNA (cytosine-5)-methyltransferase 3A (Dnmt3a)	Nucleus
Dnmt3b	ENSMUSG00000027478	2	2	DNA (cytosine-5)-methyltransferase 3B (Dnmt3b)	Nucleus
Dnmt3l	ENSMUSG00000000730	2	2	DNA (cytosine-5)-methyltransferase 3-like	Nucleus	urothelial cell;bladder urothelial cell;basal cell of prostate epithelium;bladder cell
Dnttip1	ENSMUSG00000017299	2	2	Deoxynucleotidyltransferase terminal-interacting protein 1 (Terminal deoxynucleotidyltransferase-interacting factor 1) (TdIF1) (TdT-interacting factor 1)	Nucleus
Dnttip2	ENSMUSG00000039756	2	2	Deoxynucleotidyltransferase terminal-interacting protein 2	Nucleus
Doc2a	ENSMUSG00000052301	2	2	Double C2-like domain-containing protein alpha (Doc2-alpha)	Cytoplasmic vesicle
Dock2	ENSMUSG00000020143	2	2	Dedicator of cytokinesis protein 2 (Protein Hch)	Endomembrane system	phagocyte;macrophage;tissue-resident macrophage;central nervous system macrophage;microglial cell;leukocyte;professional antigen presenting cell;myeloid leukocyte
Dock3	ENSMUSG00000039716	2	2	Dedicator of cytokinesis protein 3 (Modifier of cell adhesion) (Presenilin-binding protein) (PBP)	Cytoplasm	neural cell;neuron
Dock5	ENSMUSG00000044447	2	2	Dedicator of cytokinesis protein 5 (Lens rupture protein 2) (Rupture of lens cataract protein)	Cytoplasm	kidney glomerular epithelial cell;podocyte;leptomeningeal cell
Dock7	ENSMUSG00000028556	2	2	Dedicator of cytokinesis protein 7 (Protein moonlight)	Cell projection
Dock8	ENSMUSG00000052085	2	2	Dedicator of cytokinesis protein 8	Cytoplasm	kidney loop of Henle ascending limb epithelial cell;kidney loop of Henle cortical thick ascending limb epithelial cell;kidney loop of Henle thin ascending limb epithelial cell;phagocyte;macrophage;professional antigen presenting cell
Dot1l	ENSMUSG00000061589	2	2	Histone-lysine N-methyltransferase, H3 lysine-79 specific	Nucleus
Dpf2	ENSMUSG00000024826	2	2	Zinc finger protein ubi-d4 (Apoptosis response zinc finger protein) (BRG1-associated factor 45D) (BAF45D) (D4, zinc and double PHD fingers family 2) (Protein requiem)	Nucleus
Dpf3	ENSMUSG00000021221	2	2	Zinc finger protein DPF3 (BRG1-associated factor 45C) (BAF45C) (Zinc finger protein cer-d4)	Nucleus	granule cell;cerebellar granule cell
Dpm1	ENSMUSG00000078919	2	2	Dolichol-phosphate mannosyltransferase subunit 1	Endoplasmic reticulum
Dpp10	ENSMUSG00000036815	2	2	Inactive dipeptidyl peptidase 10 (Dipeptidyl peptidase X) (DPP X)	Cell membrane
Dpp4	ENSMUSG00000035000	2	2	Dipeptidyl peptidase 4	Secreted	endothelial cell of sinusoid;endothelial cell of hepatic sinusoid;kidney glomerular epithelial cell;podocyte
Dpp9	ENSMUSG00000001229	2	2	Dipeptidyl peptidase 9 (DP9)	Cytoplasm
Dppa3	ENSMUSG00000046323	2	2	Developmental pluripotency-associated protein 3 (Compaction-associated protein 1) (Primordial germ cell protein 7) (Stella)	Nucleus
Dpy30	ENSMUSG00000024067	3	3	Protein dpy-30 homolog (Dpy-30-like protein) (Dpy-30L)	Nucleus	naive T cell
Dpyd	ENSMUSG00000033308	2	2	Dihydropyrimidine dehydrogenase [NADP(+)] (DHPDHase) (DPD)	Cytoplasm	neuron associated cell (sensu Vertebrata);oligodendrocyte precursor cell
Dpysl2	ENSMUSG00000022048	3	2	Dihydropyrimidinase-related protein 2 (DRP-2) (Unc-33-like phosphoprotein 2) (ULIP-2)	Cytoplasm	cerebral cortex GABAergic interneuron
Dpysl3	ENSMUSG00000024501	2	2	Dihydropyrimidinase-related protein 3 (DRP-3) (Unc-33-like phosphoprotein 1) (ULIP-1)	Cytoplasm	hypendymal cell;erythrocyte;vascular leptomeningeal cell;mesothelial fibroblast;neural progenitor cell
Dpysl4	ENSMUSG00000025478	2	2	Dihydropyrimidinase-related protein 4 (DRP-4) (Collapsin response mediator protein 3) (CRMP-3) (UNC33-like phosphoprotein 4) (ULIP-4)	Cytoplasm
Dpysl5	ENSMUSG00000029168	2	2	Dihydropyrimidinase-related protein 5 (DRP-5) (Collapsin response mediator protein 5) (CRMP-5)	Cytoplasm
Drc7	ENSMUSG00000031786	2	2	Dynein regulatory complex subunit 7 (Coiled-coil domain-containing protein 135) (Coiled-coil domain-containing protein lobo homolog) (Spermatogenesis-related gene in late stages of spermatogenesis cells protein)	Cell projection
Drd1	ENSMUSG00000021478	2	2	D(1A) dopamine receptor (Dopamine D1 receptor)	Cell membrane		Dopamine;SerotoninDopamin
Drd2	ENSMUSG00000032259	2	2	D(2) dopamine receptor (Dopamine D2 receptor)	Cell membrane		Dopamine;SerotoninDopamin
Drd3	ENSMUSG00000022705	2	2	D(3) dopamine receptor (Dopamine D3 receptor)	Cell membrane		Dopamine;SerotoninDopamin
Drd4	ENSMUSG00000025496	2	2	D(4) dopamine receptor (D(2C) dopamine receptor) (Dopamine D4 receptor)	Cell membrane		Dopamine;SerotoninDopamin
Drd5	ENSMUSG00000039358	2	2	D(1B) dopamine receptor (D(5) dopamine receptor) (Dopamine D5 receptor)	Cell membrane		Dopamine;SerotoninDopamin
Drosha	ENSMUSG00000022191	2	2	Ribonuclease 3	Nucleus
Dsc1	ENSMUSG00000044322	2	2	Desmocollin-1	Cell membrane		DESMOSOME
Dsc3	ENSMUSG00000059898	2	2	Desmocollin-3	Cell membrane	stem cell;keratinocyte stem cell;basal cell;basal cell of epidermis;stem cell of epidermis;squamous epithelial cell;keratinocyte;stratified epithelial cell;epidermal cell	DESMOSOME
Dscam	ENSMUSG00000050272	2	2	Cell adhesion molecule DSCAM (Down syndrome cell adhesion molecule homolog)	Cell membrane	neuron associated cell (sensu Vertebrata);oligodendrocyte precursor cell;meis2 expressing cortical GABAergic cell	Netrin
Dscaml1	ENSMUSG00000032087	3	3	Cell adhesion molecule DSCAML1 (Down syndrome cell adhesion molecule-like protein 1 homolog)	Cell membrane	neuron associated cell (sensu Vertebrata);oligodendrocyte precursor cell;oligodendrocyte
Dsg1a	ENSMUSG00000069441	2	2	Desmoglein-1-alpha (Desmoglein-1) (Dsg1-alpha) (DG1) (DGI) (Desmosomal glycoprotein I)	Cell membrane	stem cell;squamous epithelial cell;keratinocyte;stratified epithelial cell;epidermal cell
Dsg1b	ENSMUSG00000061928	2	2	Desmoglein-1-beta (Dsg1-beta) (Desmoglein-5)	Cell membrane
Dsg2	ENSMUSG00000044393	2	2	Desmoglein-2	Cell membrane	duct epithelial cell;pancreatic ductal cell	DESMOSOME
Dsp	ENSMUSG00000054889	2	2	Desmoplakin (DP)	Cell junction	keratinocyte stem cell;basal cell;basal cell of epidermis;stem cell of epidermis;keratinocyte;stratified epithelial cell;epidermal cell
Dspp	ENSMUSG00000053268	2	2	Dentin sialophosphoprotein (Dentin matrix protein 3) (DMP-3)	Secreted
Dst	ENSMUSG00000026131	2	2	Dystonin (Bullous pemphigoid antigen 1) (BPA) (Dystonia musculorum protein) (Hemidesmosomal plaque protein) (Microtubule actin cross-linking factor 2)	Cytoplasm
Dtl	ENSMUSG00000037474	2	2	Denticleless protein homolog (Lethal(2) denticleless protein homolog) (Meth A retinoic acid-regulated nuclear matrix-associated protein) (Meth A RAMP) (Retinoic acid-regulated nuclear matrix-associated protein)	Nucleus
Dtnbp1	ENSMUSG00000057531	2	2	Dysbindin (Biogenesis of lysosome-related organelles complex 1 subunit 8) (BLOC-1 subunit 8) (Dysbindin-1) (Dystrobrevin-binding protein 1) (Hermansky-Pudlak syndrome 7 protein homolog) (HPS7 protein homolog)	Cytoplasm;Cytoplasmic vesicle membrane
Dusp1	ENSMUSG00000024190	2	2	Dual specificity protein phosphatase 1	Nucleus	mesenchymal stem cell of adipose tissue;kidney cortex artery cell;non-classical monocyte
Dusp11	ENSMUSG00000030002	2	2	RNA/RNP complex-1-interacting phosphatase	Nucleus
Dusp15	ENSMUSG00000042662	2	2	Dual specificity protein phosphatase 15	Cell membrane
Dusp3	ENSMUSG00000003518	2	2	Dual specificity protein phosphatase 3	Nucleus
Dusp4	ENSMUSG00000031530	2	2	Dual specificity protein phosphatase 4	Nucleus
Dusp5	ENSMUSG00000034765	3	3	Dual specificity protein phosphatase	Nucleus	pancreatic ductal cell;CD1c-positive myeloid dendritic cell
Dusp6	ENSMUSG00000019960	2	2	Dual specificity protein phosphatase 6	Cytoplasm
Dusp7	ENSMUSG00000053716	2	2	Dual specificity protein phosphatase 7	Cytoplasm
Dut	ENSMUSG00000027203	2	2	Deoxyuridine 5'-triphosphate nucleotidohydrolase (dUTPase)	Nucleus	immature alpha-beta T cell;immature NK T cell;naive T cell;megakaryocyte-erythroid progenitor cell
Duxbl1	ENSMUSG00000048502	2	2	Double homeobox B-like 1	Nucleus
Dvl1	ENSMUSG00000029071	2	2	Segment polarity protein dishevelled homolog DVL-1 (Dishevelled-1) (DSH homolog 1)	Cell membrane
Dvl2	ENSMUSG00000020888	2	2	Segment polarity protein dishevelled homolog DVL-2 (Dishevelled-2) (DSH homolog 2)	Cell membrane
Dvl3	ENSMUSG00000003233	2	2	Segment polarity protein dishevelled homolog DVL-3 (Dishevelled-3) (DSH homolog 3)	Cytoplasm
Dxo	ENSMUSG00000040482	2	2	Decapping and exoribonuclease protein (DXO)	Nucleus
Dydc2	ENSMUSG00000021791	2	2	DPY30 domain containing 2
Dync1h1	ENSMUSG00000018707	2	2	Cytoplasmic dynein 1 heavy chain 1 (Cytoplasmic dynein heavy chain 1) (Dynein heavy chain, cytosolic)	Cytoplasm
Dync1i1	ENSMUSG00000029757	2	2	Cytoplasmic dynein 1 intermediate chain 1 (Cytoplasmic dynein intermediate chain 1) (Dynein intermediate chain 1, cytosolic) (DH IC-1)	Cytoplasm	Cajal-Retzius cell;L5/6 near-projecting glutamatergic neuron of the primary motor cortex
Dync1i2	ENSMUSG00000027012	2	2	Cytoplasmic dynein 1 intermediate chain 2 (Cytoplasmic dynein intermediate chain 2) (Dynein intermediate chain 2, cytosolic) (DH IC-2)	Cytoplasm
Dync1li1	ENSMUSG00000032435	2	2	Cytoplasmic dynein 1 light intermediate chain 1 (Dynein light chain A) (DLC-A) (Dynein light intermediate chain 1, cytosolic)	Cytoplasm
Dync2h1	ENSMUSG00000047193	2	2	Cytoplasmic dynein 2 heavy chain 1 (Cytoplasmic dynein 2 heavy chain) (Dynein cytoplasmic heavy chain 2) (Dynein heavy chain 11) (mDHC11) (Dynein heavy chain isotype 1B)	Cytoplasm	ependymal cell
Dyrk1a	ENSMUSG00000022897	2	2	Dual specificity tyrosine-phosphorylation-regulated kinase 1A	Nucleus speckle
Dysf	ENSMUSG00000033788	2	2	Dysferlin (Dystrophy-associated fer-1-like protein) (Fer-1-like protein 1)	Cell membrane	glomerular endothelial cell
E2f1	ENSMUSG00000027490	2	2	Transcription factor E2F1 (E2F-1)	Nucleus
E2f2	ENSMUSG00000018983	2	2	Transcription factor E2F2 (E2F-2)	Nucleus	basophil;immature T cell;thymocyte;immature B cell;erythroid lineage cell;granulocytopoietic cell
E2f3	ENSMUSG00000016477	2	2	Transcription factor E2F3 (E2F-3)	Nucleus
E2f4	ENSMUSG00000014859	2	2	Transcription factor E2F4 (E2F-4)	Nucleus	erythroblast
E2f5	ENSMUSG00000027552	2	2	Transcription factor E2F5 (E2F-5)	Nucleus
Ebf2	ENSMUSG00000022053	2	2	Transcription factor COE2 (Early B-cell factor 2) (EBF-2) (Metencephalon-mesencephalon-olfactory transcription factor 1) (MET-mesencephalon-olfactory TF1) (MET-mesencephalon-olfactory transcription factor 1) (Olf-1/EBF-like 3) (O/E-3) (OE-3)	Nucleus
Ebf3	ENSMUSG00000010476	3	3	Transcription factor COE3 (Early B-cell factor 3) (EBF-3) (Olf-1/EBF-like 2) (O/E-2) (OE-2)	Nucleus	Cajal-Retzius cell
Ebi3	ENSMUSG00000003206	2	2	Interleukin-27 subunit beta (IL-27 subunit beta) (IL-27B) (Epstein-Barr virus-induced gene 3 protein homolog)	Secreted
Ece1	ENSMUSG00000057530	2	2	Endothelin-converting enzyme 1 (ECE-1)	Cell membrane	vein endothelial cell;endocardial cell;smooth muscle cell of the pulmonary artery
Ecel1	ENSMUSG00000026247	2	2	Endothelin-converting enzyme-like 1	Membrane
Echdc1	ENSMUSG00000019883	2	2	Ethylmalonyl-CoA decarboxylase	Cytoplasm
Echs1	ENSMUSG00000025465	3	2	Enoyl-CoA hydratase, mitochondrial (mECH) (mECH1)	Mitochondrion matrix	Leydig cell
Eci3	ENSMUSG00000021416	2	2	Enoyl-CoA delta isomerase 3, peroxisomal	Peroxisome	brush cell
Ecpas	ENSMUSG00000050812	2	2	Proteasome adapter and scaffold protein ECM29 (Proteasome-associated protein ECM29 homolog)	Endoplasmic reticulum
Ecscr	ENSMUSG00000073599	2	2	Endothelial cell-specific chemotaxis regulator (Apoptosis regulator through modulating IAP expression) (ARIA) (Endothelial cell-specific molecule 2)	Cell membrane	blood vessel endothelial cell;vein endothelial cell;vasa recta descending limb cell;endothelial cell of coronary artery;endothelial cell of artery;capillary endothelial cell;endothelial cell;endothelial cell of vascular tree;endothelial cell of lymphatic vessel;cardiac endothelial cell;endocardial cell;kidney cortex artery cell;smooth muscle cell of the pulmonary artery;tracheobronchial smooth mu…
Ect2	ENSMUSG00000027699	2	2	Protein ECT2 (Epithelial cell-transforming sequence 2 oncogene)	Nucleus
Eda	ENSMUSG00000059327	2	2	Ectodysplasin-A (EDA protein homolog) (Tabby protein)	Cell membrane
Edar	ENSMUSG00000003227	2	2	Tumor necrosis factor receptor superfamily member EDAR (Anhidrotic ectodysplasin receptor 1) (Downless) (Ectodermal dysplasia receptor) (Ectodysplasin-A receptor)	Membrane		EDA
Edc4	ENSMUSG00000036270	2	2	Enhancer of mRNA-decapping protein 4	Cytoplasm
Edil3	ENSMUSG00000034488	2	2	EGF-like repeat and discoidin I-like domain-containing protein 3 (Developmentally-regulated endothelial cell locus 1 protein) (Integrin-binding protein DEL1)	Secreted	oligodendrocyte
Edn1	ENSMUSG00000021367	2	2	Endothelin-1 (ET-1) (Preproendothelin-1) (PPET1)	Secreted	kidney efferent arteriole endothelial cell;smooth muscle cell of the pulmonary artery
Edn3	ENSMUSG00000027524	2	2	Endothelin-3 (ET-3) (Preproendothelin-3) (PPET3)	Secreted	epithelial cell of lung;epithelial cell of alveolus of lung;pneumocyte;type I pneumocyte;vascular leptomeningeal cell (Mmus)
Ednra	ENSMUSG00000031616	2	2	Endothelin-1 receptor (Endothelin receptor type A) (ET-A) (ET-AR)	Cell membrane	vascular leptomeningeal cell;mesothelial fibroblast;stromal cell of ovary;interstitial cell of ovary;pericyte;mural cell	EDN
Ednrb	ENSMUSG00000022122	2	2	Endothelin receptor type B (ET-B) (ET-BR) (Endothelin receptor non-selective type)	Cell membrane	glioblast;endocardial cell;muscle cell;smooth muscle cell;vascular associated smooth muscle cell;aortic smooth muscle cell;hepatic stellate cell	EDN
Eea1	ENSMUSG00000036499	2	2	Early endosome antigen 1	Cytoplasm
Eed	ENSMUSG00000030619	2	2	Polycomb protein EED	Nucleus;Chromosome
Eepd1	ENSMUSG00000036611	2	2	Endonuclease/exonuclease/phosphatase family domain-containing protein 1
Efcab14	ENSMUSG00000034210	2	2	EF-hand calcium-binding domain-containing protein 14
Efcab3	ENSMUSG00000020690	2	2	EF-hand calcium-binding domain-containing protein 3
Efemp1	ENSMUSG00000020467	2	2	EGF-containing fibulin-like extracellular matrix protein 1 (Fibulin-3) (FIBL-3)	Secreted	mesenchymal stem cell of adipose tissue;mesothelial cell of pleura;mesothelial cell of visceral pleura;connective tissue cell;fibroblast;fibroblast of lung;fibroblast of connective tissue of prostate;stromal cell;adventitial cell
Efna1	ENSMUSG00000027954	2	2	Ephrin-A1 (EPH-related receptor tyrosine kinase ligand 1) (LERK-1) (Immediate early response protein B61)	Cell membrane	kidney efferent arteriole endothelial cell;type I pneumocyte;smooth muscle cell of the pulmonary artery
Efna2	ENSMUSG00000003070	2	2	Ephrin-A2 (CEK7-ligand) (CEK7-L) (ELF-1) (EPH-related receptor tyrosine kinase ligand 6) (LERK-6)	Cell membrane
Efna3	ENSMUSG00000028039	2	2	Ephrin-A3 (EHK1 ligand) (EHK1-L) (EPH-related receptor tyrosine kinase ligand 3) (LERK-3)	Cell membrane
Efna5	ENSMUSG00000048915	2	2	Ephrin-A5 (AL-1) (EPH-related receptor tyrosine kinase ligand 7) (LERK-7)	Cell membrane	kidney loop of Henle medullary thick ascending limb epithelial cell;cerebellar Golgi cell
Efnb1	ENSMUSG00000031217	2	2	Ephrin-B1 (CEK5 receptor ligand) (CEK5-L) (EFL-3) (ELK ligand) (ELK-L) (EPH-related receptor tyrosine kinase ligand 2) (LERK-2) (Stimulated by retinoic acid gene 1 protein)	Cell membrane	tracheobronchial smooth muscle cell;bronchial smooth muscle cell
Efnb2	ENSMUSG00000001300	2	2	Ephrin-B2 (ELF-2) (EPH-related receptor tyrosine kinase ligand 5) (LERK-5) (HTK ligand) (HTK-L)	Cell membrane	kidney capillary endothelial cell;smooth muscle cell of the pulmonary artery;pulmonary interstitial fibroblast
Efnb3	ENSMUSG00000003934	2	2	Ephrin-B3	Membrane	hypendymal cell
Egfl7	ENSMUSG00000026921	2	2	Epidermal growth factor-like protein 7 (EGF-like protein 7) (Multiple epidermal growth factor-like domains protein 7) (Multiple EGF-like domains protein 7) (NOTCH4-like protein) (Vascular endothelial statin) (VE-statin) (Zneu1)	Secreted	blood vessel endothelial cell;vein endothelial cell;vasa recta descending limb cell;endothelial cell of coronary artery;kidney efferent arteriole endothelial cell;endothelial cell of artery;kidney capillary endothelial cell;capillary endothelial cell;fenestrated cell;glomerular endothelial cell;endothelial cell;endothelial cell of vascular tree;endothelial cell of sinusoid;endothelial cell of hep…
Egfr	ENSMUSG00000020122	2	2	Epidermal growth factor receptor	Cell membrane	leptomeningeal cell	EGF;EPGN
Egln1	ENSMUSG00000031987	2	2	Egl nine homolog 1	Cytoplasm
Egln2	ENSMUSG00000058709	2	2	Prolyl hydroxylase EGLN2	Nucleus
Egln3	ENSMUSG00000035105	2	2	Prolyl hydroxylase EGLN3	Nucleus
Egr1	ENSMUSG00000038418	2	2	Early growth response protein 1 (EGR-1) (Nerve growth factor-induced protein A) (NGFI-A) (Transcription factor Zif268) (Zinc finger protein Krox-24)	Nucleus	mesenchymal stem cell of adipose tissue;pancreatic ductal cell;pulmonary interstitial fibroblast
Egr2	ENSMUSG00000037868	2	2	E3 SUMO-protein ligase EGR2	Nucleus	basal epithelial cell of tracheobronchial tree
Egr3	ENSMUSG00000033730	2	2	Early growth response protein 3 (EGR-3)	Nucleus	L2/3-6 intratelencephalic projecting glutamatergic cortical neuron;L4/5 intratelencephalic projecting glutamatergic neuron of the primary motor cortex
Egr4	ENSMUSG00000071341	3	3	Early growth response protein 4 (EGR-4)	Nucleus
Ehd4	ENSMUSG00000027293	2	2	EH domain-containing protein 4 (PAST homolog 2) (mPAST2)	Early endosome membrane	blood vessel endothelial cell;vein endothelial cell;vasa recta descending limb cell;endothelial cell of artery;kidney capillary endothelial cell;capillary endothelial cell;endothelial cell;endothelial cell of vascular tree;kidney cortex artery cell;smooth muscle cell of the pulmonary artery;tracheobronchial smooth muscle cell;bronchial smooth muscle cell
Ehhadh	ENSMUSG00000022853	2	2	Peroxisomal bifunctional enzyme (PBE) (PBFE) (L-peroxisomal bifunctional enzyme) (L-PBE) (Multifunctional enzyme 1) (MFE1) (Multifunctional protein 1) (MFP-1)	Peroxisome	brush cell
Ehmt1	ENSMUSG00000036893	2	2	Histone-lysine N-methyltransferase EHMT1	Nucleus
Ehmt2	ENSMUSG00000013787	2	2	Histone-lysine N-methyltransferase EHMT2	Nucleus;Chromosome
Eif2a	ENSMUSG00000027810	2	2	Eukaryotic translation initiation factor 2A (eIF-2A)
Eif2ak2	ENSMUSG00000024079	2	2	Interferon-induced, double-stranded RNA-activated protein kinase	Cytoplasm
Eif2ak3	ENSMUSG00000031668	2	2	Eukaryotic translation initiation factor 2-alpha kinase 3	Endoplasmic reticulum membrane	pancreatic acinar cell;acinar cell
Eif2ak4	ENSMUSG00000005102	2	2	eIF-2-alpha kinase GCN2 (Eukaryotic translation initiation factor 2-alpha kinase 4)	Cytoplasm
Eif2b1	ENSMUSG00000029388	2	2	Translation initiation factor eIF-2B subunit alpha (eIF-2B GDP-GTP exchange factor subunit alpha)
Eif2s1	ENSMUSG00000021116	2	2	Eukaryotic translation initiation factor 2 subunit 1 (Eukaryotic translation initiation factor 2 subunit alpha) (eIF-2-alpha) (eIF-2A) (eIF-2alpha) (eIF2-alpha)	Cytoplasm
Eif2s2	ENSMUSG00000074656	2	2	Eukaryotic translation initiation factor 2 subunit 2 (Eukaryotic translation initiation factor 2 subunit beta) (eIF-2-beta)
Eif3i	ENSMUSG00000028798	2	2	Eukaryotic translation initiation factor 3 subunit I (eIF3i) (Eukaryotic translation initiation factor 3 subunit 2) (TGF-beta receptor-interacting protein 1) (TRIP-1) (eIF-3-beta) (eIF3 p36)	Cytoplasm
Eif4a3	ENSMUSG00000025580	2	2	Eukaryotic initiation factor 4A-III (eIF-4A-III) (eIF4A-III)	Nucleus
Eif4e	ENSMUSG00000028156	2	2	Eukaryotic translation initiation factor 4E (eIF-4E) (eIF4E) (mRNA cap-binding protein) (eIF-4F 25 kDa subunit)	Cytoplasm
Eif4ebp1	ENSMUSG00000031490	2	2	Eukaryotic translation initiation factor 4E-binding protein 1 (4E-BP1) (eIF4E-binding protein 1) (Phosphorylated heat- and acid-stable protein regulated by insulin 1) (PHAS-I)
Eif4ebp2	ENSMUSG00000020091	2	2	Eukaryotic translation initiation factor 4E-binding protein 2 (4E-BP2) (eIF4E-binding protein 2) (Phosphorylated heat- and acid-stable protein regulated by insulin 2) (PHAS-II)		urethra urothelial cell;epithelial cell of urethra
Eif4enif1	ENSMUSG00000020454	2	2	Eukaryotic translation initiation factor 4E transporter (4E-T) (eIF4E transporter) (CD40 ligand-activated specific transcript 4) (Eukaryotic translation initiation factor 4E nuclear import factor 1)	Cytoplasm
Eif4g1	ENSMUSG00000045983	2	2	Eukaryotic translation initiation factor 4 gamma 1 (eIF-4-gamma 1) (eIF-4G 1) (eIF-4G1)	Cytoplasm
Eif4g3	ENSMUSG00000028760	3	2	Eukaryotic translation initiation factor 4 gamma 3 (eIF-4-gamma 3) (eIF-4G 3) (eIF4G 3) (eIF-4-gamma II) (eIF4GII)
Eipr1	ENSMUSG00000036613	2	2	EARP and GARP complex-interacting protein 1 (Endosome-associated recycling protein-interacting protein) (Golgi-associated retrograde protein-interacting protein) (Tumor-suppressing STF cDNA 1 protein) (Tumor-suppressing subchromosomal transferable fragment candidate gene 1 protein)	Golgi apparatus
Elac2	ENSMUSG00000020549	2	2	Zinc phosphodiesterase ELAC protein 2	Mitochondrion
Elavl1	ENSMUSG00000040028	2	2	ELAV-like protein 1 (Elav-like generic protein) (Hu-antigen R) (HuR) (MelG)	Cytoplasm	skeletal muscle fiber
Elavl2	ENSMUSG00000008489	2	2	ELAV-like protein 2 (ELAV-like neuronal protein 1) (Hu-antigen B) (HuB) (Nervous system-specific RNA-binding protein Mel-N1)		interneuron;cortical interneuron;cerebral cortex GABAergic interneuron;lamp5 GABAergic cortical interneuron;sncg GABAergic cortical interneuron;sst GABAergic cortical interneuron;sst chodl GABAergic cortical interneuron;pvalb GABAergic cortical interneuron;cerebellar Golgi cell;inhibitory interneuron;GABAergic neuron
Elavl3	ENSMUSG00000003410	2	2	ELAV-like protein 3 (Hu-antigen C) (HuC)
Elavl4	ENSMUSG00000028546	2	2	ELAV-like protein 4 (Hu-antigen D) (HuD) (Paraneoplastic encephalomyelitis antigen HuD)	Cytoplasm	L2/3 intratelencephalic projecting glutamatergic neuron of the primary motor cortex
Elf2	ENSMUSG00000037174	2	2	ETS-related transcription factor Elf-2 (E74-like factor 2) (New ETS-related factor)	Nucleus
Elf3	ENSMUSG00000003051	2	2	ETS-related transcription factor Elf-3 (E74-like factor 3) (Epithelial-restricted with serine box) (Epithelium-restricted Ets protein ESX) (Epithelium-specific Ets transcription factor 1) (ESE-1)	Cytoplasm	intestinal crypt stem cell;enterocyte;enterocyte of epithelium of large intestine;goblet cell;intestine goblet cell;large intestine goblet cell;intestinal epithelial cell;epithelial cell of large intestine
Elk1	ENSMUSG00000009406	2	2	ETS domain-containing protein Elk-1	Nucleus
Elmo1	ENSMUSG00000041112	2	2	Engulfment and cell motility protein 1 (Protein ced-12 homolog)	Cytoplasm	macrophage;central nervous system macrophage;microglial cell;oligodendrocyte;sst chodl GABAergic cortical interneuron;Purkinje cell
Elmo3	ENSMUSG00000014791	2	2	Engulfment and cell motility protein 3	Cytoplasm
Eln	ENSMUSG00000029675	2	2	Elastin (Tropoelastin)	Secreted	ciliated cell of the bronchus;vein endothelial cell;kidney afferent arteriole endothelial cell;bronchial epithelial cell;muscle cell;smooth muscle cell;vascular associated smooth muscle cell;aortic smooth muscle cell;smooth muscle cell of the pulmonary artery
Elob	ENSMUSG00000055839	2	2	Elongin-B (EloB) (Elongin 18 kDa subunit) (RNA polymerase II transcription factor SIII subunit B) (SIII p18) (Transcription elongation factor B polypeptide 2)	Nucleus
Eloc	ENSMUSG00000079658	2	2	Elongin-C (EloC) (Elongin 15 kDa subunit) (RNA polymerase II transcription factor SIII subunit C) (SIII p15) (Stromal membrane-associated protein SMAP1B homolog) (Transcription elongation factor B polypeptide 1)	Nucleus
Elovl1	ENSMUSG00000006390	2	2	Elongation of very long chain fatty acids protein 1	Endoplasmic reticulum membrane	epithelial cell of lung;epithelial cell of alveolus of lung;pneumocyte;type II pneumocyte;lung secretory cell
Elovl4	ENSMUSG00000032262	2	2	Elongation of very long chain fatty acids protein 4	Endoplasmic reticulum membrane
Elp2	ENSMUSG00000024271	2	2	Elongator complex protein 2 (ELP2) (STAT3-interacting protein 1) (StIP1)	Cytoplasm
Emc1	ENSMUSG00000078517	2	2	ER membrane protein complex subunit 1	Endoplasmic reticulum membrane
Emc10	ENSMUSG00000008140	2	2	ER membrane protein complex subunit 10 (Hematopoietic signal peptide-containing membrane domain-containing protein 1)	Endoplasmic reticulum membrane
Emc2	ENSMUSG00000022337	2	2	ER membrane protein complex subunit 2 (Tetratricopeptide repeat protein 35) (TPR repeat protein 35)	Endoplasmic reticulum membrane
Emc3	ENSMUSG00000030286	2	2	ER membrane protein complex subunit 3 (Transmembrane protein 111)	Endoplasmic reticulum membrane
Emc4	ENSMUSG00000027131	2	2	ER membrane protein complex subunit 4 (Transmembrane protein 85)	Endoplasmic reticulum membrane
Emc6	ENSMUSG00000047260	2	2	ER membrane protein complex subunit 6 (Transmembrane protein 93)	Endoplasmic reticulum membrane	club cell
Emd	ENSMUSG00000001964	2	2	Emerin	Nucleus inner membrane
Eme1	ENSMUSG00000039055	2	2	Crossover junction endonuclease EME1	Nucleus
Emilin1	ENSMUSG00000029163	2	2	EMILIN-1 (Elastin microfibril interface-located protein 1) (Elastin microfibril interfacer 1)	Secreted	hepatic stellate cell;stromal cell;stromal cell of ovary;interstitial cell of ovary
Emsy	ENSMUSG00000035401	2	2	BRCA2-interacting transcriptional repressor EMSY	Nucleus
Emx1	ENSMUSG00000033726	2	2	Homeobox protein EMX1 (Empty spiracles homolog 1) (Empty spiracles-like protein 1)	Nucleus	kidney collecting duct epithelial cell;kidney collecting duct principal cell;renal principal cell;kidney distal convoluted tubule epithelial cell;kidney connecting tubule epithelial cell;kidney collecting duct cell
Emx2	ENSMUSG00000043969	2	2	Homeobox protein EMX2 (Empty spiracles homolog 2) (Empty spiracles-like protein 2)	Nucleus	seminal vesicle glandular cell;granulosa cell;ovarian surface epithelial cell;Cajal-Retzius cell
En1	ENSMUSG00000058665	2	2	Homeobox protein engrailed-1 (Homeobox protein en-1) (Mo-En-1)	Nucleus	skeletal muscle satellite cell;muscle precursor cell
En2	ENSMUSG00000039095	2	2	Homeobox protein engrailed-2 (Homeobox protein en-2) (Mo-En-2)	Nucleus
Enah	ENSMUSG00000022995	2	2	Protein enabled homolog (NPC-derived proline-rich protein 1) (NDPP-1)	Cytoplasm	ependymal cell;hypendymal cell
Eng	ENSMUSG00000026814	2	2	Endoglin (Cell surface MJ7/18 antigen) (CD antigen CD105)	Cell membrane	blood vessel endothelial cell;endothelial cell of coronary artery;kidney efferent arteriole endothelial cell;fenestrated cell;glomerular endothelial cell;endothelial cell;endothelial cell of vascular tree;endothelial cell of sinusoid;endothelial cell of hepatic sinusoid;cardiac endothelial cell;endocardial cell;smooth muscle cell of the pulmonary artery;tracheobronchial smooth muscle cell;bronchi…
Eno1	ENSMUSG00000063524	2	2	Alpha-enolase	Cytoplasm	Sertoli cell;mesothelial cell;mesothelial cell of pleura;mesothelial cell of visceral pleura;skeletal muscle fiber
Eno2	ENSMUSG00000004267	3	2	Gamma-enolase	Cytoplasm	sst chodl GABAergic cortical interneuron;L5 extratelencephalic projecting glutamatergic cortical neuron
Enpp1	ENSMUSG00000037370	2	2	Ectonucleotide pyrophosphatase/phosphodiesterase family member 1 (E-NPP 1) (Lymphocyte antigen 41) (Ly-41) (Phosphodiesterase I/nucleotide pyrophosphatase 1) (Plasma-cell membrane glycoprotein PC-1)	Secreted
Enpp6	ENSMUSG00000038173	2	2	Glycerophosphocholine cholinephosphodiesterase ENPP6 (GPC-Cpde)	Cell membrane	prostate gland microvascular endothelial cell;endocardial cell
Entpd1	ENSMUSG00000048120	2	2	Ectonucleoside triphosphate diphosphohydrolase 1 (NTPDase 1)	Membrane	phagocyte;macrophage;tissue-resident macrophage;central nervous system macrophage;microglial cell;professional antigen presenting cell;myeloid leukocyte	CD39
Eomes	ENSMUSG00000032446	2	2	Eomesodermin homolog (T-box brain protein 2) (T-brain-2) (TBR-2)	Nucleus	alpha-beta T cell;mature alpha-beta T cell;CD8-positive, alpha-beta T cell;mature NK T cell;mature T cell;innate lymphoid cell;natural killer cell
Ep300	ENSMUSG00000055024	2	2	Histone acetyltransferase p300 (p300 HAT)	Cytoplasm
Ep400	ENSMUSG00000029505	2	2	E1A-binding protein p400	Nucleus
Epas1	ENSMUSG00000024140	3	2	Endothelial PAS domain-containing protein 1 (EPAS-1) (HIF-1-alpha-like factor) (HLF) (mHLF) (HIF-related factor) (HRF) (Hypoxia-inducible factor 2-alpha) (HIF-2-alpha) (HIF2-alpha)	Nucleus	blood vessel endothelial cell;vein endothelial cell;endothelial stalk cell;kidney afferent arteriole endothelial cell;capillary endothelial cell;basal epithelial cell of tracheobronchial tree;endothelial cell;endothelial cell of vascular tree;kidney cortex artery cell;smooth muscle cell of the pulmonary artery;tracheobronchial smooth muscle cell;bronchial smooth muscle cell
Epb41	ENSMUSG00000028906	2	2	Protein 4.1 (P4.1) (4.1R) (Band 4.1) (Erythrocyte membrane protein band 4.1)	Nucleus	kidney loop of Henle medullary thick ascending limb epithelial cell;kidney loop of Henle cortical thick ascending limb epithelial cell;kidney loop of Henle thin ascending limb epithelial cell;erythrocyte;granule cell;cerebellar granule cell
Epb41l1	ENSMUSG00000027624	2	2	Band 4.1-like protein 1 (Erythrocyte membrane protein band 4.1-like 1) (Neuronal protein 4.1) (4.1N)	Cytoplasm	sncg GABAergic cortical interneuron	CADM
Epb41l2	ENSMUSG00000019978	2	2	Band 4.1-like protein 2 (Erythrocyte membrane protein band 4.1-like 2) (Generally expressed protein 4.1) (4.1G)	Cytoplasm	renal alpha-intercalated cell;phagocyte;macrophage;tissue-resident macrophage;central nervous system macrophage;microglial cell;professional antigen presenting cell
Epb41l3	ENSMUSG00000024044	2	2	Band 4.1-like protein 3 (4.1B) (Differentially expressed in adenocarcinoma of the lung protein 1) (DAL-1) (DAL1P) (mDAL-1) (Erythrocyte membrane protein band 4.1-like 3)	Cytoplasm	sst chodl GABAergic cortical interneuron
Epb41l4a	ENSMUSG00000024376	2	2	Band 4.1-like protein 4A (Erythrocyte membrane protein band 4.1-like 4A) (Protein NBL4)	Cytoplasm
Epb42	ENSMUSG00000023216	2	2	Protein 4.2 (P4.2) (Erythrocyte membrane protein band 4.2) (Erythrocyte protein 4.2)	Cell membrane	erythrocyte;erythroid lineage cell
Epc1	ENSMUSG00000024240	2	2	Enhancer of polycomb homolog 1	Nucleus
Epc2	ENSMUSG00000069495	2	2	Enhancer of polycomb homolog 2 (EPC-like)	Nucleus
Epcam	ENSMUSG00000045394	4	4	Epithelial cell adhesion molecule (Ep-CAM) (Epithelial glycoprotein 314) (EGP314) (mEGP314) (Protein 289A) (Tumor-associated calcium signal transducer 1) (CD antigen CD326)	Lateral cell membrane	intestinal crypt stem cell;enterocyte;enterocyte of epithelium of large intestine;pancreatic ductal cell;luminal epithelial cell of mammary gland;goblet cell;intestine goblet cell;large intestine goblet cell;intestinal epithelial cell;epithelial cell of large intestine;mammary gland epithelial cell
Epha1	ENSMUSG00000029859	2	2	Ephrin type-A receptor 1 (mEpha1)	Cell membrane		EPHA
Epha10	ENSMUSG00000028876	2	2	Ephrin type-A receptor 10	Cell membrane
Epha2	ENSMUSG00000006445	2	2	Ephrin type-A receptor 2	Cell membrane	urothelial cell;bladder urothelial cell;basal epithelial cell of tracheobronchial tree;bladder cell	EPHA
Epha3	ENSMUSG00000052504	2	2	Ephrin type-A receptor 3	Secreted	Cajal-Retzius cell	EPHA
Epha4	ENSMUSG00000026235	2	2	Ephrin type-A receptor 4	Cell membrane	glutamatergic neuron;L2/3-6 intratelencephalic projecting glutamatergic cortical neuron;L2/3 intratelencephalic projecting glutamatergic neuron of the primary motor cortex;L4/5 intratelencephalic projecting glutamatergic neuron of the primary motor cortex;hippocampal neuron	EPHA;EPHB
Epha5	ENSMUSG00000029245	2	2	Ephrin type-A receptor 5	Cell membrane	L5/6 near-projecting glutamatergic neuron of the primary motor cortex;L6b glutamatergic cortical neuron	EPHA
Epha7	ENSMUSG00000028289	2	2	Ephrin type-A receptor 7	Cell membrane	hypendymal cell;hippocampal neuron	EPHA
Ephb1	ENSMUSG00000032537	2	2	Ephrin type-B receptor 1	Cell membrane	cerebellar Golgi cell;medium spiny neuron	EPHB
Ephb2	ENSMUSG00000028664	2	2	Ephrin type-B receptor 2	Cell membrane		EPHA;EPHB
Ephb3	ENSMUSG00000005958	2	2	Ephrin type-B receptor 3	Cell membrane		EPHB
Ephb4	ENSMUSG00000029710	2	2	Ephrin type-B receptor 4	Cell membrane	endocardial cell	EPHB
Ephx2	ENSMUSG00000022040	3	2	Bifunctional epoxide hydrolase 2	Cytoplasm
Epm2a	ENSMUSG00000055493	2	2	Laforin	Cytoplasm
Epn3	ENSMUSG00000010080	2	2	Epsin-3 (EPS-15-interacting protein 3)	Cytoplasm
Epo	ENSMUSG00000029711	2	2	Erythropoietin	Secreted
Epor	ENSMUSG00000006235	2	2	Erythropoietin receptor (EPO-R)	Secreted	erythrocyte;erythroid lineage cell	EPO
Eps15	ENSMUSG00000028552	3	2	Epidermal growth factor receptor substrate 15 (Protein Eps15) (Protein AF-1p)	Cytoplasm;Cell membrane	Bergmann glial cell;astrocyte of the cerebellum
Eps15l1	ENSMUSG00000006276	2	2	Epidermal growth factor receptor substrate 15-like 1 (Epidermal growth factor receptor pathway substrate 15-related sequence) (Eps15-rs) (Eps15-related protein) (Eps15R)	Cell membrane
Epx	ENSMUSG00000052234	2	2	Eosinophil peroxidase (EPO)	Cytoplasmic granule
Erap1	ENSMUSG00000021583	2	2	Endoplasmic reticulum aminopeptidase 1	Endoplasmic reticulum membrane
Erbb2	ENSMUSG00000062312	2	2	Receptor tyrosine-protein kinase erbB-2	Cell membrane		EGF;NRG
Erbb3	ENSMUSG00000018166	2	2	Receptor tyrosine-protein kinase erbB-3	Membrane		NRG
Erbb4	ENSMUSG00000062209	2	2	Receptor tyrosine-protein kinase erbB-4	Cell membrane	neuron associated cell;neuron associated cell (sensu Vertebrata);oligodendrocyte precursor cell;macroglial cell;astrocyte of the cerebellum;oligodendrocyte;interneuron;cortical interneuron;cerebral cortex GABAergic interneuron;lamp5 GABAergic cortical interneuron;sncg GABAergic cortical interneuron;vip GABAergic cortical interneuron;pvalb GABAergic cortical interneuron;inhibitory interneuron;GABA…	EGF;NRG
Erbin	ENSMUSG00000021709	3	2	Erbin (Densin-180-like protein) (Erbb2-interacting protein) (Protein LAP2)	Cell junction	oligodendrocyte
Erc2	ENSMUSG00000040640	2	2	ERC protein 2 (CAZ-associated structural protein 1) (CAST1)	Cytoplasm	hippocampal neuron
Ercc1	ENSMUSG00000003549	2	2	DNA excision repair protein ERCC-1	Nucleus	endothelial cell of coronary artery;cardiac endothelial cell
Ercc2	ENSMUSG00000030400	2	2	General transcription and DNA repair factor IIH helicase subunit XPD (TFIIH subunit XPD)	Nucleus;Cytoplasm
Ercc6	ENSMUSG00000054051	2	2	DNA excision repair protein ERCC-6	Nucleus
Ercc6l	ENSMUSG00000051220	2	2	DNA excision repair protein ERCC-6-like	Chromosome
Ereg	ENSMUSG00000029377	3	3	Proepiregulin	Cell membrane
Erg	ENSMUSG00000040732	2	2	Transcriptional regulator ERG	Nucleus;Cytoplasm	endothelial stalk cell;endothelial cell;endothelial cell of vascular tree
Erg28	ENSMUSG00000021252	2	2	Ergosterol biosynthetic protein 28 homolog	Endoplasmic reticulum membrane
Ern1	ENSMUSG00000020715	2	2	Serine/threonine-protein kinase/endoribonuclease IRE1 (Endoplasmic reticulum-to-nucleus signaling 1) (Inositol-requiring protein 1) (Ire1-alpha) (IRE1a)	Endoplasmic reticulum membrane
Ern2	ENSMUSG00000030866	2	2	Serine/threonine-protein kinase/endoribonuclease IRE2 (Endoplasmic reticulum-to-nucleus signaling 2) (Inositol-requiring protein 2) (Ire1-beta) (IRE1b) (mIre1)	Endoplasmic reticulum membrane	goblet cell;intestine goblet cell;large intestine goblet cell
Ero1l	ENSMUSG00000021831	2	2
Ero1lb	ENSMUSG00000057069	2	2
Erp44	ENSMUSG00000028343	2	2	Endoplasmic reticulum resident protein 44 (ER protein 44) (ERp44) (Thioredoxin domain-containing protein 4)	Endoplasmic reticulum lumen	late pro-B cell;plasma cell
Esam	ENSMUSG00000001946	2	2	Endothelial cell-selective adhesion molecule	Cell junction	blood vessel endothelial cell;vein endothelial cell;vasa recta descending limb cell;endothelial cell of coronary artery;kidney efferent arteriole endothelial cell;endothelial cell of artery;kidney capillary endothelial cell;capillary endothelial cell;endothelial cell;endothelial cell of vascular tree;cardiac endothelial cell;smooth muscle cell of the pulmonary artery;tracheobronchial smooth muscl…	ESAM
Esd	ENSMUSG00000021996	3	2	S-formylglutathione hydrolase (FGH)	Cytoplasm;Cytoplasmic vesicle
Espl1	ENSMUSG00000058290	2	2	Separin	Cytoplasm
Espn	ENSMUSG00000028943	2	2	Espin (Ectoplasmic specialization protein)	Cytoplasm	ovarian surface epithelial cell
Esr1	ENSMUSG00000019768	2	2	Estrogen receptor (ER) (ER-alpha) (Estradiol receptor) (Nuclear receptor subfamily 3 group A member 1)	Nucleus		DHEA;Estradiol
Esr2	ENSMUSG00000021055	2	2	Estrogen receptor beta (ER-beta) (Nuclear receptor subfamily 3 group A member 2)	Nucleus		Estradiol
Esrra	ENSMUSG00000024955	2	2	Steroid hormone receptor ERR1 (Estrogen receptor-like 1) (Estrogen-related receptor alpha) (ERR-alpha) (Nuclear receptor subfamily 3 group B member 1)	Nucleus
Esrrb	ENSMUSG00000021255	2	2	Steroid hormone receptor ERR2 (Estrogen receptor-like 2) (Estrogen-related receptor beta) (ERR-beta) (Nuclear receptor subfamily 3 group B member 2)	Nucleus
Esrrg	ENSMUSG00000026610	2	2	Estrogen-related receptor gamma (Estrogen receptor-related protein 3) (Nuclear receptor subfamily 3 group B member 3)	Nucleus	renal intercalated cell;renal beta-intercalated cell;renal alpha-intercalated cell;macula densa epithelial cell;kidney loop of Henle ascending limb epithelial cell;kidney loop of Henle thick ascending limb epithelial cell;kidney loop of Henle medullary thick ascending limb epithelial cell;kidney loop of Henle cortical thick ascending limb epithelial cell;kidney loop of Henle thin ascending limb e…
Ess2	ENSMUSG00000003527	2	2	Splicing factor ESS-2 homolog (ES2 protein) (Expressed sequence 2 embryonic lethal)	Nucleus
Esyt2	ENSMUSG00000021171	2	2	Extended synaptotagmin-2 (E-Syt2)	Cell membrane	endothelial stalk cell
Esyt3	ENSMUSG00000037681	2	2	Extended synaptotagmin-3 (E-Syt3)	Cell membrane
Etfbkmt	ENSMUSG00000039958	2	2	Electron transfer flavoprotein beta subunit lysine methyltransferase
Etnk1	ENSMUSG00000030275	2	2	Ethanolamine kinase 1 (EKI 1)	Cytoplasm
Etnppl	ENSMUSG00000019232	2	2	Ethanolamine-phosphate phospho-lyase	Mitochondrion	astrocyte of the cerebellum
Ets1	ENSMUSG00000032035	2	2	Protein C-ets-1 (p54)	Nucleus	T cell;regulatory T cell;immature T cell;thymocyte;double negative thymocyte
Ets2	ENSMUSG00000022895	2	2	Protein C-ets-2	Nucleus	luminal epithelial cell of mammary gland;bladder urothelial cell;mammary gland epithelial cell;bladder cell
Etv1	ENSMUSG00000004151	2	2	ETS translocation variant 1 (Ets-related protein 81)	Nucleus	pancreatic A cell;pancreatic PP cell;PP cell;L5 extratelencephalic projecting glutamatergic cortical neuron;granule cell;cerebellar granule cell;L5/6 near-projecting glutamatergic neuron of the primary motor cortex
Etv2	ENSMUSG00000006311	2	2	ETS translocation variant 2 (Ets-related protein 71)	Nucleus
Etv3	ENSMUSG00000003382	2	2	ETS translocation variant 3 (ETS domain transcriptional repressor PE1) (PE-1) (Mitogenic Ets transcriptional suppressor)	Nucleus	dendritic cell;plasmacytoid dendritic cell;CD141-positive myeloid dendritic cell;conventional dendritic cell;myeloid dendritic cell;CD1c-positive myeloid dendritic cell
Etv4	ENSMUSG00000017724	2	2	ETS translocation variant 4 (Polyomavirus enhancer activator 3) (Protein PEA3)	Nucleus
Etv5	ENSMUSG00000013089	2	2	ETS translocation variant 5	Nucleus	type II pneumocyte;lung secretory cell
Etv6	ENSMUSG00000030199	2	2	Transcription factor ETV6 (ETS translocation variant 6) (ETS-related protein Tel1) (Tel)	Nucleus
Eva1a	ENSMUSG00000035104	2	2	Protein eva-1 homolog A (Protein FAM176A) (Transmembrane protein 166)	Endoplasmic reticulum membrane	kidney distal convoluted tubule epithelial cell
Evl	ENSMUSG00000021262	3	2	Ena/VASP-like protein (Ena/vasodilator-stimulated phosphoprotein-like)	Cytoplasm
Evpl	ENSMUSG00000034282	2	2	Envoplakin (210 kDa cornified envelope precursor protein) (p210)	Cell junction	squamous epithelial cell
Evx1	ENSMUSG00000005503	2	2	Homeobox even-skipped homolog protein 1 (EVX-1)	Nucleus
Evx2	ENSMUSG00000001815	2	2	Homeobox even-skipped homolog protein 2 (EVX-2)	Nucleus
Ewsr1	ENSMUSG00000009079	2	2	RNA-binding protein EWS	Nucleus	mesenchymal cell
Exoc3l2	ENSMUSG00000011263	2	2	Exocyst complex component 3-like 2		fenestrated cell;glomerular endothelial cell
Exoc4	ENSMUSG00000029763	2	2	Exocyst complex component 4 (Exocyst complex component Sec8)	Midbody
Exosc9	ENSMUSG00000027714	2	2	Exosome complex component RRP45 (Autoantigen PM/Scl 1) (Exosome component 9) (P75 polymyositis-scleroderma overlap syndrome-associated autoantigen) (Polymyositis/scleroderma autoantigen 1) (Polymyositis/scleroderma autoantigen 75 kDa) (PM/Scl-75)	Cytoplasm
Exph5	ENSMUSG00000034584	2	2	Exophilin-5 (Synaptotagmin-like protein homolog lacking C2 domains b) (SlaC2-b) (Slp homolog lacking C2 domains b)		granule cell;cerebellar granule cell
Ext1	ENSMUSG00000061731	2	2	Exostosin-1	Endoplasmic reticulum membrane
Ext2	ENSMUSG00000027198	2	2	Exostosin-2	Endoplasmic reticulum membrane
Extl1	ENSMUSG00000028838	3	3	Exostosin-like 1	Endoplasmic reticulum membrane
Eya1	ENSMUSG00000025932	2	2	Eyes absent homolog 1	Cytoplasm	neuron associated cell (sensu Vertebrata);oligodendrocyte precursor cell;leptomeningeal cell;fibroblast
Eya2	ENSMUSG00000017897	2	2	Eyes absent homolog 2	Cytoplasm	basal epithelial cell of tracheobronchial tree;leptomeningeal cell;fibroblast
Eya3	ENSMUSG00000028886	2	2	Eyes absent homolog 3	Cytoplasm
Eya4	ENSMUSG00000010461	2	2	Eyes absent homolog 4	Cytoplasm
Ezh1	ENSMUSG00000006920	2	2	Histone-lysine N-methyltransferase EZH1	Nucleus
Ezh2	ENSMUSG00000029687	2	2	Histone-lysine N-methyltransferase EZH2	Nucleus	immature alpha-beta T cell;immature NK T cell;neural progenitor cell
Ezr	ENSMUSG00000052397	1	1	Ezrin (Cytovillin) (Villin-2) (p81)	Apical cell membrane	bladder urothelial cell
F11r	ENSMUSG00000038235	2	2	Junctional adhesion molecule A (JAM-A) (Junctional adhesion molecule 1) (JAM-1) (CD antigen CD321)	Cell junction	pancreatic ductal cell	JAM
F13a1	ENSMUSG00000039109	2	2	Coagulation factor XIII A chain (Coagulation factor XIIIa)	Cytoplasm	classical monocyte;basophil;myeloid leukocyte;monocyte;intermediate monocyte;myeloid cell;promonocyte;myeloid lineage restricted progenitor cell;chondrocyte
F2r	ENSMUSG00000048376	2	2	Proteinase-activated receptor 1 (PAR-1) (Thrombin receptor)	Cell membrane	kidney capillary endothelial cell;fenestrated cell;endocardial cell;vascular leptomeningeal cell;fibroblast of lung;mesothelial fibroblast	PARs;KLK;PROCR
F2rl1	ENSMUSG00000021678	2	2	Proteinase-activated receptor 2 (PAR-2) (Coagulation factor II receptor-like 1) (G-protein coupled receptor 11) (Thrombin receptor-like 1)	Cell membrane	duct epithelial cell;pancreatic ductal cell	PARs;KLK
F2rl2	ENSMUSG00000021675	2	2	Proteinase-activated receptor 3 (PAR-3) (Coagulation factor II receptor-like 2) (Thrombin receptor-like 2)	Cell membrane		PARs
F2rl3	ENSMUSG00000050147	2	2	Proteinase-activated receptor 4 (PAR-4) (Coagulation factor II receptor-like 3) (Thrombin receptor-like 3)	Cell membrane		PARs
F3	ENSMUSG00000028128	2	2	Tissue factor (TF) (Coagulation factor III) (CD antigen CD142)	Membrane	respiratory basal cell;basal cell of epithelium of trachea;basal cell of epithelium of bronchus;pancreatic ductal cell;luminal epithelial cell of mammary gland;epithelial cell of lacrimal sac;goblet cell;respiratory goblet cell;tracheal goblet cell;basal cell of prostate epithelium;respiratory epithelial cell;epithelial cell of lower respiratory tract;club cell;basal epithelial cell of tracheobro…
F8	ENSMUSG00000031196	2	2	Coagulation factor VIII (Procoagulant component)	Secreted	squamous epithelial cell;blood vessel endothelial cell;endothelial cell of artery;kidney capillary endothelial cell;glomerular capillary endothelial cell;capillary endothelial cell;lung microvascular endothelial cell;lung endothelial cell;fenestrated cell;glomerular endothelial cell;endothelial cell;endothelial cell of vascular tree;endothelial cell of lymphatic vessel;endothelial cell of sinusoi…
F9	ENSMUSG00000031138	2	2	Coagulation factor IX	Secreted
Faah	ENSMUSG00000034171	2	2	Fatty-acid amide hydrolase 1	Endoplasmic reticulum membrane
Faap100	ENSMUSG00000025384	2	2	Fanconi anemia core complex-associated protein 100 (Fanconi anemia-associated protein of 100 kDa)	Nucleus
Fabp12	ENSMUSG00000027530	2	2	Fatty acid-binding protein 12
Fabp3	ENSMUSG00000028773	2	2	Fatty acid-binding protein, heart (Fatty acid-binding protein 3) (Heart-type fatty acid-binding protein) (H-FABP) (Mammary-derived growth inhibitor) (MDGI)	Cytoplasm	kidney distal convoluted tubule epithelial cell;cardiac muscle cell
Fabp7	ENSMUSG00000019874	2	2	Fatty acid-binding protein, brain (Brain lipid-binding protein) (BLBP) (Brain-type fatty acid-binding protein) (B-FABP) (Fatty acid-binding protein 7)	Cytoplasm	glioblast;ependymal cell;hypendymal cell;Kupffer cell;erythrocyte;neuron associated cell (sensu Vertebrata);oligodendrocyte precursor cell;Schwann cell;vascular leptomeningeal cell;mesothelial fibroblast;neural progenitor cell
Fadd	ENSMUSG00000031077	2	2	FAS-associated death domain protein (FAS-associating death domain-containing protein) (Mediator of receptor induced toxicity)
Fah	ENSMUSG00000030630	2	2	Fumarylacetoacetase (FAA)		brush cell
Fam104a	ENSMUSG00000041629	2	2	Protein FAM104A
Fam107b	ENSMUSG00000026655	2	2	Protein FAM107B		eosinophil;mature B cell;naive B cell;Purkinje cell
Fam129a	ENSMUSG00000026483	2	2
Fam136a	ENSMUSG00000057497	2	2	Protein FAM136A
Fam13b	ENSMUSG00000036501	2	2	Protein FAM13B
Fam192a	ENSMUSG00000031774	2	2
Fam20a	ENSMUSG00000020614	2	2	Pseudokinase FAM20A	Secreted	neuron associated cell;glial cell;macroglial cell;astrocyte;astrocyte of the cerebellum
Fam20c	ENSMUSG00000025854	2	2	Extracellular serine/threonine protein kinase FAM20C	Golgi apparatus membrane
Fam210a	ENSMUSG00000038121	2	2	Protein FAM210A	Membrane
Fam210b	ENSMUSG00000027495	2	2	Protein FAM210B, mitochondrial	Mitochondrion	erythrocyte;enucleate erythrocyte;erythroid lineage cell
Fam214a	ENSMUSG00000034858	2	2			plasma cell
Fam49b	ENSMUSG00000022378	3	2
Fam83d	ENSMUSG00000027654	2	2	Protein FAM83D	Cytoplasm
Fam92a	ENSMUSG00000028218	2	2
Fancc	ENSMUSG00000021461	2	2	Fanconi anemia group C protein homolog (Protein FACC)	Nucleus
Fanci	ENSMUSG00000039187	2	2	Fanconi anemia group I protein homolog (Protein FACI)	Nucleus
Fancl	ENSMUSG00000004018	2	2	E3 ubiquitin-protein ligase FANCL	Cytoplasm
Fap	ENSMUSG00000000392	3	3	Prolyl endopeptidase FAP	Secreted
Far2	ENSMUSG00000030303	2	2	Fatty acyl-CoA reductase 2	Peroxisome membrane
Fas	ENSMUSG00000024778	2	2	Tumor necrosis factor receptor superfamily member 6 (Apo-1 antigen) (Apoptosis-mediating surface antigen FAS) (FASLG receptor) (CD antigen CD95)	Cell membrane	kidney efferent arteriole endothelial cell;kidney capillary endothelial cell;fenestrated cell;glomerular endothelial cell;kidney cortex artery cell;smooth muscle cell of the pulmonary artery;tracheobronchial smooth muscle cell;bronchial smooth muscle cell;skeletal muscle satellite cell;muscle precursor cell	FASLG
Fasl	ENSMUSG00000000817	2	2	Tumor necrosis factor ligand superfamily member 6 (CD95 ligand) (Fas antigen ligand)	Cell membrane	alpha-beta T cell;mature alpha-beta T cell;CD4-positive, alpha-beta T cell;CD8-positive, alpha-beta T cell;mature NK T cell;innate lymphoid cell;natural killer cell
Fasn	ENSMUSG00000025153	1	1	Fatty acid synthase	Cytoplasm	type II pneumocyte;lung secretory cell
Fat1	ENSMUSG00000070047	3	3	FAT atypical cadherin 1		Sertoli cell;hypendymal cell
Fat4	ENSMUSG00000046743	3	3	Protocadherin Fat 4 (FAT tumor suppressor homolog 4) (Fat-like cadherin protein FAT-J)	Membrane	stromal cell of ovary;interstitial cell of ovary
Fbh1	ENSMUSG00000058594	2	2	F-box DNA helicase 1	Nucleus
Fbl	ENSMUSG00000046865	2	2	rRNA 2'-O-methyltransferase fibrillarin	Nucleus
Fbln1	ENSMUSG00000006369	2	2	Fibulin-1 (FIBL-1) (Basement-membrane protein 90) (BM-90)	Secreted	connective tissue cell;fibroblast;fibroblast of cardiac tissue;fibroblast of connective tissue of prostate;stromal cell;stromal cell of ovary;interstitial cell of ovary;adventitial cell
Fbln2	ENSMUSG00000064080	2	2	Fibulin-2 (FIBL-2)	Secreted	mesenchymal stem cell of adipose tissue;Sertoli cell;vein endothelial cell;smooth muscle cell of the pulmonary artery;fibroblast of cardiac tissue
Fbn1	ENSMUSG00000027204	2	2	Fibrillin-1	Secreted	mesenchymal stem cell;mesenchymal stem cell of adipose tissue;connective tissue cell;fibroblast of cardiac tissue;fibroblast of connective tissue of prostate;stromal cell;adventitial cell
Fbxl12	ENSMUSG00000066892	2	2	F-box/LRR-repeat protein 12 (F-box and leucine-rich repeat protein 12) (F-box protein FBL12)		immature T cell
Fbxl13	ENSMUSG00000048520	2	2	F-box and leucine-rich repeat protein 13 (Dynein regulatory complex subunit 6) (F-box/LRR-repeat protein 13)	Cytoplasm
Fbxl16	ENSMUSG00000025738	2	2	F-box/LRR-repeat protein 16 (F-box and leucine-rich repeat protein 16)
Fbxl17	ENSMUSG00000023965	2	2	F-box/LRR-repeat protein 17 (F-box and leucine-rich repeat protein 17) (F-box only protein 13)	Cytoplasm
Fbxl19	ENSMUSG00000030811	2	2	F-box/LRR-repeat protein 19 (F-box and leucine-rich repeat protein 19)
Fbxl20	ENSMUSG00000020883	2	2	F-box/LRR-repeat protein 20 (F-box and leucine-rich repeat protein 20) (F-box/LRR-repeat protein 2-like)	Cytoplasm
Fbxl3	ENSMUSG00000022124	2	2	F-box/LRR-repeat protein 3 (F-box and leucine-rich repeat protein 3A) (F-box/LRR-repeat protein 3A) (Protein after-hours) (Protein overtime)	Nucleus
Fbxl4	ENSMUSG00000040410	2	2	F-box/LRR-repeat protein 4 (F-box and leucine-rich repeat protein 4)	Cytoplasm
Fbxl7	ENSMUSG00000043556	2	2	F-box/LRR-repeat protein 7 (F-box and leucine-rich repeat protein 7)	Cytoplasm	leptomeningeal cell
Fbxo11	ENSMUSG00000005371	2	2	F-box only protein 11	Nucleus
Fbxo17	ENSMUSG00000030598	2	2	F-box only protein 17 (F-box only protein 26)
Fbxo2	ENSMUSG00000041556	2	2	F-box only protein 2	Cytoplasm;Microsome membrane
Fbxo21	ENSMUSG00000032898	2	2	F-box only protein 21
Fbxo3	ENSMUSG00000027180	2	2	F-box only protein 3	Nucleus
Fbxo31	ENSMUSG00000052934	2	2	F-box only protein 31
Fbxo32	ENSMUSG00000022358	2	2	F-box only protein 32 (Atrogin-1) (Muscle atrophy F-box protein) (MAFbx)	Cytoplasm	basal epithelial cell of tracheobronchial tree;smooth muscle cell of prostate
Fbxo33	ENSMUSG00000035329	2	2	F-box only protein 33 (AIG30-12-1)
Fbxo4	ENSMUSG00000022184	2	2	F-box only protein 4	Cytoplasm
Fbxo41	ENSMUSG00000047013	2	2	F-box only protein 41
Fbxo5	ENSMUSG00000019773	2	2	F-box only protein 5 (Early mitotic inhibitor 1)	Nucleus	thymocyte
Fbxw11	ENSMUSG00000020271	2	2	F-box/WD repeat-containing protein 11 (F-box and WD repeats protein beta-TrCP2) (F-box/WD repeat-containing protein 1B) (Homologous to Slimb protein) (HOS)	Cytoplasm
Fbxw7	ENSMUSG00000028086	2	2	F-box/WD repeat-containing protein 7 (F-box and WD-40 domain-containing protein 7) (F-box protein FBW7) (F-box protein Fbxw6) (F-box-WD40 repeat protein 6) (SEL-10)	Nucleus	pyramidal neuron;L6 intratelencephalic projecting glutamatergic neuron of the primary motor cortex;L5 extratelencephalic projecting glutamatergic cortical neuron;glutamatergic neuron;L2/3-6 intratelencephalic projecting glutamatergic cortical neuron;L2/3 intratelencephalic projecting glutamatergic neuron of the primary motor cortex;L4/5 intratelencephalic projecting glutamatergic neuron of the pr…
Fcgr1	ENSMUSG00000015947	2	2	High affinity immunoglobulin gamma Fc receptor I (IgG Fc receptor I) (Fc-gamma RI) (FcRI) (CD antigen CD64)	Cell membrane	phagocyte;macrophage;tissue-resident macrophage;Kupffer cell;central nervous system macrophage;microglial cell;classical monocyte;leukocyte;professional antigen presenting cell;myeloid leukocyte;intermediate monocyte;myeloid cell
Fcgr2b	ENSMUSG00000026656	2	2	Fc receptor, IgG, low affinity IIb		endothelial cell of sinusoid;endothelial cell of hepatic sinusoid;phagocyte;macrophage;professional antigen presenting cell;dendritic cell;conventional dendritic cell
Fcgr3	ENSMUSG00000059498	2	2	Low affinity immunoglobulin gamma Fc region receptor III (IgG Fc receptor III) (Fc-gamma RIII) (FcRIII) (CD antigen CD16)	Cell membrane	phagocyte;macrophage;tissue-resident macrophage;Kupffer cell;central nervous system macrophage;microglial cell;classical monocyte;hematopoietic cell;eosinophil;leukocyte;professional antigen presenting cell;mature B cell;naive B cell;myeloid leukocyte;naive T cell;myeloid cell;proerythroblast
Fcgr4	ENSMUSG00000059089	3	3	Low affinity immunoglobulin gamma Fc region receptor III-A (IgG Fc receptor III-A) (CD16-2) (FcgammaRIV) (CD antigen CD16a)	Cell membrane	Kupffer cell;lung macrophage;classical monocyte;non-classical monocyte;intermediate monocyte;plasma cell
Fcgrt	ENSMUSG00000003420	2	2	IgG receptor FcRn large subunit p51 (FcRn) (IgG Fc fragment receptor transporter alpha chain) (Neonatal Fc receptor)	Cell membrane	mesenchymal stem cell of adipose tissue;endothelial cell of sinusoid;endothelial cell of hepatic sinusoid;Kupffer cell
Fcmr	ENSMUSG00000042474	2	2	Fas apoptotic inhibitory molecule 3 (IgM Fc fragment receptor) (Regulator of Fas-induced apoptosis Toso)	Membrane	mononuclear cell;lymphocyte;B cell
Fcrls	ENSMUSG00000015852	2	2			phagocyte;macrophage;tissue-resident macrophage;central nervous system macrophage;microglial cell;hematopoietic cell;leukocyte;professional antigen presenting cell;plasmacytoid dendritic cell;CD141-positive myeloid dendritic cell;myeloid dendritic cell;myeloid leukocyte;myeloid cell
Fdx1	ENSMUSG00000032051	2	2	Adrenodoxin, mitochondrial (Adrenal ferredoxin) (Ferredoxin-1)	Mitochondrion matrix	Leydig cell
Fen1	ENSMUSG00000024742	2	2	Flap endonuclease 1 (FEN-1)	Nucleus	erythroblast
Fermt1	ENSMUSG00000027356	2	2	Fermitin family homolog 1 (Kindlin-1) (Unc-112-related protein 1)	Cytoplasm	intestinal crypt stem cell;goblet cell;intestine goblet cell;large intestine goblet cell
Fermt3	ENSMUSG00000024965	2	2	Fermitin family homolog 3 (Kindlin-3) (Unc-112-related protein 2)	Cell projection
Fezf1	ENSMUSG00000029697	3	3	Fez family zinc finger protein 1	Nucleus
Fezf2	ENSMUSG00000021743	2	2	Fez family zinc finger protein 2 (Forebrain embryonic zinc finger-like protein 2) (Zinc finger protein 312) (Zinc finger protein Fez-like)	Nucleus
Ffar1	ENSMUSG00000044453	2	2	Free fatty acid receptor 1 (G-protein coupled receptor 40)	Cell membrane
Ffar2	ENSMUSG00000051314	2	2	Free fatty acid receptor 2 (G-protein coupled receptor 43) (Leukocyte-specific STAT-induced GPCR)	Cell membrane	megakaryocyte-erythroid progenitor cell
Ffar3	ENSMUSG00000019429	2	2	Free fatty acid receptor 3 (G-protein coupled receptor 41)	Cell membrane
Ffar4	ENSMUSG00000054200	2	2	Free fatty acid receptor 4 (G-protein coupled receptor 120) (G-protein coupled receptor GT01) (Omega-3 fatty acid receptor 1)	Cell membrane	pancreatic D cell;PP cell
Fga	ENSMUSG00000028001	1	1	Fibrinogen alpha chain	Secreted	hepatocyte
Fgb	ENSMUSG00000033831	1	1	Fibrinogen beta chain	Secreted	pancreatic A cell;pancreatic PP cell;PP cell;hepatocyte
Fgf1	ENSMUSG00000036585	2	2	Fibroblast growth factor 1 (FGF-1) (Acidic fibroblast growth factor) (aFGF) (Heparin-binding growth factor 1) (HBGF-1)	Secreted;Cytoplasm	glomerular endothelial cell
Fgf10	ENSMUSG00000021732	2	2	Fibroblast growth factor 10 (FGF-10) (Keratinocyte growth factor 2)	Secreted
Fgf12	ENSMUSG00000022523	2	2	Fibroblast growth factor 12 (FGF-12) (Fibroblast growth factor homologous factor 1) (FHF-1) (Myocyte-activating factor)	Nucleus	neural cell;neuron;pvalb GABAergic cortical interneuron;meis2 expressing cortical GABAergic cell
Fgf15	ENSMUSG00000031073	2	2	Fibroblast growth factor 15 (FGF-15)	Secreted
Fgf16	ENSMUSG00000031230	2	2	Fibroblast growth factor 16 (FGF-16)	Secreted
Fgf17	ENSMUSG00000022101	2	2	Fibroblast growth factor 17 (FGF-17)	Secreted
Fgf18	ENSMUSG00000057967	2	2	Fibroblast growth factor 18 (FGF-18) (zFGF5)	Secreted	muscle cell;smooth muscle cell;vascular associated smooth muscle cell;aortic smooth muscle cell
Fgf2	ENSMUSG00000037225	2	2	Fibroblast growth factor 2 (FGF-2) (Basic fibroblast growth factor) (bFGF) (Heparin-binding growth factor 2) (HBGF-2)	Secreted
Fgf21	ENSMUSG00000030827	2	2	Fibroblast growth factor 21 (FGF-21)	Secreted	pancreatic acinar cell;acinar cell
Fgf22	ENSMUSG00000020327	2	2	Fibroblast growth factor 22 (FGF-22)	Secreted
Fgf23	ENSMUSG00000000182	2	2	Fibroblast growth factor 23 (FGF-23)	Secreted
Fgf3	ENSMUSG00000031074	2	2	Fibroblast growth factor 3 (FGF-3) (Heparin-binding growth factor 3) (HBGF-3) (Proto-oncogene Int-2)	Endoplasmic reticulum;Golgi apparatus
Fgf4	ENSMUSG00000050917	2	2	Fibroblast growth factor 4 (FGF-4) (Heparin-binding growth factor 4) (HBGF-4) (K-fibroblast growth factor)	Secreted
Fgf5	ENSMUSG00000029337	2	2	Fibroblast growth factor 5 (FGF-5) (Heparin-binding growth factor 5) (HBGF-5)	Secreted	Schwann cell
Fgf7	ENSMUSG00000027208	2	2	Fibroblast growth factor 7 (FGF-7) (Heparin-binding growth factor 7) (HBGF-7) (Keratinocyte growth factor) (KGF)	Secreted
Fgf8	ENSMUSG00000025219	2	2	Fibroblast growth factor 8 (FGF-8) (Androgen-induced growth factor) (AIGF) (Heparin-binding growth factor 8) (HBGF-8)	Secreted
Fgf9	ENSMUSG00000021974	2	2	Fibroblast growth factor 9 (FGF-9) (Glia-activating factor) (GAF) (HBGF-9)	Secreted	mesothelial cell of pleura;mesothelial cell of visceral pleura;kidney loop of Henle ascending limb epithelial cell;kidney loop of Henle thick ascending limb epithelial cell;kidney loop of Henle cortical thick ascending limb epithelial cell
Fgfbp3	ENSMUSG00000047632	2	2	Fibroblast growth factor-binding protein 3 (FGF-BP3) (FGF-binding protein 3) (FGFBP-3)	Secreted	glioblast;neural progenitor cell
Fgfr1	ENSMUSG00000031565	2	2	Fibroblast growth factor receptor 1 (FGFR-1) (bFGF-R-1)	Cell membrane	skeletal muscle satellite cell;muscle precursor cell;vascular leptomeningeal cell (Mmus)	FGF;NCAM
Fgfr1op	ENSMUSG00000069135	2	2
Fgfr2	ENSMUSG00000030849	2	2	Fibroblast growth factor receptor 2 (FGFR-2)	Cell membrane	neuron associated cell;glial cell;macroglial cell;astrocyte;Bergmann glial cell;astrocyte of the cerebellum;oligodendrocyte;cerebellar Golgi cell;leptomeningeal cell;hepatic stellate cell	FGF
Fgfr3	ENSMUSG00000054252	3	2	Fibroblast growth factor receptor 3 (FGFR-3)	Cell membrane	glioblast;chondrocyte	FGF
Fgfr4	ENSMUSG00000005320	2	2	Fibroblast growth factor receptor 4 (FGFR-4)	Cell membrane	skeletal muscle satellite cell;muscle precursor cell	FGF
Fgg	ENSMUSG00000033860	3	2	Fibrinogen gamma chain	Secreted	hepatocyte
Fgl1	ENSMUSG00000031594	2	2	Fibrinogen-like protein 1 (Fibrinogen-related protein 1) (Mfrep-1) (Liver fibrinogen-related protein-1) (Mfire-1)	Secreted	epithelial cell of prostate;luminal cell of prostate epithelium;basal cell of prostate epithelium
Fgr	ENSMUSG00000028874	2	2	Tyrosine-protein kinase Fgr	Cell membrane	classical monocyte;plasmacytoid dendritic cell;monocyte;non-classical monocyte;intermediate monocyte
Fh1	ENSMUSG00000026526	2	2	Fumarate hydratase 1
Fhl2	ENSMUSG00000008136	2	2	Four and a half LIM domains protein 2 (FHL-2) (Skeletal muscle LIM-protein 3) (SLIM-3)	Cytoplasm	cardiac muscle cell;mesangial cell
Fhod1	ENSMUSG00000014778	2	2	FH1/FH2 domain-containing protein 1 (Formin homolog overexpressed in spleen 1) (FHOS) (Formin homology 2 domain-containing protein 1)	Cytoplasm	fibroblast of lung
Fibcd1	ENSMUSG00000026841	3	3	Fibrinogen C domain-containing protein 1	Membrane	hypendymal cell
Fign	ENSMUSG00000075324	2	2	Fidgetin	Nucleus matrix	neuron associated cell (sensu Vertebrata);oligodendrocyte precursor cell;mesangial cell
Fkbp5	ENSMUSG00000024222	2	2	Peptidyl-prolyl cis-trans isomerase FKBP5 (PPIase FKBP5)	Cytoplasm	DN3 thymocyte;leptomeningeal cell
Fli1	ENSMUSG00000016087	2	2	Friend leukemia integration 1 transcription factor (Retroviral integration site protein Fli-1)	Nucleus	blood vessel endothelial cell;endothelial stalk cell;endothelial cell of coronary artery;cardiac endothelial cell
Flna	ENSMUSG00000031328	2	2	Filamin-A (FLN-A) (Actin-binding protein 280) (ABP-280) (Alpha-filamin) (Endothelial actin-binding protein) (Filamin-1) (Non-muscle filamin)	Cytoplasm	neuroendocrine cell;alveolar macrophage;lung macrophage;smooth muscle cell of trachea;granulocyte;neutrophil
Flnb	ENSMUSG00000025278	2	2	Filamin-B (FLN-B) (ABP-280-like protein) (Actin-binding-like protein) (Beta-filamin)	Cytoplasm	bladder urothelial cell;bladder cell
Flot1	ENSMUSG00000059714	2	2	Flotillin-1	Cell membrane
Flot2	ENSMUSG00000061981	2	2	Flotillin-2 (Epidermal surface antigen) (ESA) (Membrane component chromosome 17 surface marker 1 homolog)	Cell membrane
Flt1	ENSMUSG00000029648	2	2	Vascular endothelial growth factor receptor 1 (VEGFR-1)	Cell membrane	epithelial cell;squamous epithelial cell;blood vessel endothelial cell;vein endothelial cell;vasa recta descending limb cell;endothelial stalk cell;endothelial cell of coronary artery;kidney efferent arteriole endothelial cell;kidney capillary endothelial cell;prostate gland microvascular endothelial cell;endothelial cell;endothelial cell of vascular tree;cardiac endothelial cell
Flt3	ENSMUSG00000042817	2	2	Receptor-type tyrosine-protein kinase FLT3	Membrane	dendritic cell;plasmacytoid dendritic cell;conventional dendritic cell;myeloid dendritic cell	FLT3
Flt3l	ENSMUSG00000110206	2	2	FMS-like tyrosine kinase 3 ligand		adventitial cell
Flt4	ENSMUSG00000020357	2	2	Vascular endothelial growth factor receptor 3 (VEGFR-3)	Cell membrane	endothelial cell;endothelial cell of lymphatic vessel;endothelial cell of sinusoid;endothelial cell of hepatic sinusoid
Fmc1	ENSMUSG00000019689	2	2	Protein FMC1 homolog (Formation of mitochondrial complex V assembly factor 1)	Mitochondrion	renal intercalated cell;renal beta-intercalated cell;kidney distal convoluted tubule epithelial cell
Fmo4	ENSMUSG00000026692	2	2	Dimethylaniline monooxygenase [N-oxide-forming] 4	Microsome membrane
Fmod	ENSMUSG00000041559	2	2	Fibromodulin (FM) (Collagen-binding 59 kDa protein) (Keratan sulfate proteoglycan fibromodulin) (KSPG fibromodulin)	Secreted	stem cell;mesenchymal stem cell;club cell;vascular leptomeningeal cell (Mmus);connective tissue cell;stromal cell;chondrocyte
Fmr1	ENSMUSG00000000838	2	2	Fragile X messenger ribonucleoprotein 1 (Fragile X messenger ribonucleoprotein) (FMRP) (Protein FMR-1) (mFmr1p)	Cytoplasm
Fn1	ENSMUSG00000026193	2	2	Fibronectin (FN)	Secreted	ciliated cell of the bronchus;bronchial epithelial cell;monocyte;chondrocyte
Fndc5	ENSMUSG00000001334	2	2	Fibronectin type III domain-containing protein 5 (Fibronectin type III repeat-containing protein 2) (Peroxisomal protein) (PeP)	Cell membrane	pvalb GABAergic cortical interneuron
Folr1	ENSMUSG00000001827	2	2	Folate receptor alpha (FR-alpha) (Folate receptor 1) (Folate-binding protein 1)	Cell membrane	kidney proximal convoluted tubule epithelial cell;kidney proximal straight tubule epithelial cell;seminal vesicle glandular cell;pancreatic D cell;pancreatic PP cell;PP cell;brush cell
Folr2	ENSMUSG00000032725	2	2	Folate receptor beta (FR-beta) (Folate receptor 2) (Folate-binding protein 2)	Cell membrane	Kupffer cell;lung macrophage
Fopnl	ENSMUSG00000022677	2	2
Fosl1	ENSMUSG00000024912	2	2	Fos-related antigen 1 (FRA-1)	Nucleus	basal cell;basal cell of epidermis;skeletal muscle satellite cell;muscle precursor cell;bladder cell
Fosl2	ENSMUSG00000029135	3	3	Fos-related antigen 2 (FRA-2)	Nucleus	neuroendocrine cell;basal epithelial cell of tracheobronchial tree;smooth muscle cell of trachea
Foxa1	ENSMUSG00000035451	2	2	Hepatocyte nuclear factor 3-alpha (HNF-3-alpha) (HNF-3A) (Forkhead box protein A1)	Nucleus	urothelial cell;bladder urothelial cell;urethra urothelial cell;luminal cell of prostate epithelium;respiratory epithelial cell;epithelial cell of lower respiratory tract;club cell;basal epithelial cell of tracheobronchial tree;epithelial cell of urethra;bladder cell
Foxa2	ENSMUSG00000037025	2	2	Hepatocyte nuclear factor 3-beta (HNF-3-beta) (HNF-3B) (Forkhead box protein A2)	Nucleus	respiratory epithelial cell;epithelial cell of lower respiratory tract;club cell
Foxb1	ENSMUSG00000059246	3	3	Forkhead box protein B1 (Transcription factor FKH-5)	Nucleus
Foxc1	ENSMUSG00000050295	2	2	Forkhead box protein C1 (Forkhead-related protein FKHL7) (Forkhead-related transcription factor 3) (FREAC-3) (Mesoderm/mesenchyme forkhead 1) (MF-1) (Transcription factor FKH-1)	Nucleus	endocardial cell
Foxc2	ENSMUSG00000046714	2	2	Forkhead box protein C2 (Brain factor 3) (BF-3) (Forkhead-related protein FKHL14) (Mesenchyme fork head protein 1) (MFH-1 protein) (Transcription factor FKH-14)	Nucleus	pericyte;mural cell
Foxd1	ENSMUSG00000078302	2	2	Forkhead box protein D1 (Brain factor 2) (BF-2) (Forkhead-related protein FKHL8) (Forkhead-related transcription factor 4) (FREAC-4) (HFH-BF-2)	Nucleus	vascular leptomeningeal cell;mesothelial fibroblast;stromal cell
Foxd2	ENSMUSG00000055210	3	3	Forkhead box protein D2 (Mesoderm/mesenchyme forkhead 2) (MF-2)	Nucleus
Foxd3	ENSMUSG00000067261	2	2	Forkhead box protein D3 (HNF3/FH transcription factor genesis) (Hepatocyte nuclear factor 3 forkhead homolog 2) (HFH-2)	Nucleus	Schwann cell
Foxf1	ENSMUSG00000042812	2	2	Forkhead box protein F1 (Forkhead-related protein FKHL5) (Forkhead-related transcription factor 1) (FREAC-1) (Hepatocyte nuclear factor 3 forkhead homolog 8) (HFH-8)	Nucleus	squamous epithelial cell;blood vessel endothelial cell;vein endothelial cell;endothelial cell of artery;capillary endothelial cell;mesothelial cell of pleura;mesothelial cell of visceral pleura;endothelial cell;endothelial cell of vascular tree;muscle cell;smooth muscle cell;vascular associated smooth muscle cell;aortic smooth muscle cell
Foxg1	ENSMUSG00000020950	2	2	Forkhead box protein G1 (FoxG1) (Brain factor 1) (BF-1) (BF1) (Forkhead-related protein FKHL1)	Nucleus
Foxh1	ENSMUSG00000033837	2	2	Forkhead box protein H1 (Forkhead activin signal transducer 1) (Fast-1) (Forkhead activin signal transducer 2) (Fast-2)	Nucleus
Foxi1	ENSMUSG00000047861	2	2	Forkhead box protein I1	Nucleus	kidney collecting duct epithelial cell;kidney collecting duct principal cell;renal principal cell;kidney collecting duct cell
Foxi2	ENSMUSG00000048377	2	2	Forkhead box protein I2	Nucleus
Foxj1	ENSMUSG00000034227	2	2	Forkhead box protein J1 (Hepatocyte nuclear factor 3 forkhead homolog 4) (HFH-4)	Nucleus	ependymal cell;multi-ciliated epithelial cell;ciliated columnar cell of tracheobronchial tree;hypendymal cell;respiratory epithelial cell;epithelial cell of lower respiratory tract;club cell
Foxj2	ENSMUSG00000003154	2	2	Forkhead box protein J2 (Fork head homologous X)	Nucleus
Foxj3	ENSMUSG00000032998	2	2	Forkhead box protein J3	Nucleus
Foxl2	ENSMUSG00000050397	2	2	Forkhead box protein L2 (Pituitary forkhead factor) (P-Frk)	Nucleus	granulosa cell;stromal cell of ovary;interstitial cell of ovary
Foxm1	ENSMUSG00000001517	2	2	Forkhead box protein M1 (Forkhead homolog 16) (Winged-helix transcription factor Trident)	Nucleus
Foxn1	ENSMUSG00000002057	2	2	Forkhead box protein N1 (Hepatocyte nuclear factor 3 forkhead homolog 11) (HFH-11) (HNF-3/forkhead homolog 11) (Winged-helix transcription factor nude)	Nucleus
Foxn4	ENSMUSG00000042002	2	2	Forkhead box protein N4	Nucleus
Foxo1	ENSMUSG00000044167	2	2	Forkhead box protein O1 (Forkhead box protein O1A) (Forkhead in rhabdomyosarcoma)	Cytoplasm	chondrocyte
Foxo3	ENSMUSG00000048756	2	2	Forkhead box protein O3	Cytoplasm	kidney loop of Henle ascending limb epithelial cell;kidney loop of Henle thick ascending limb epithelial cell;kidney loop of Henle medullary thick ascending limb epithelial cell;kidney loop of Henle cortical thick ascending limb epithelial cell;kidney loop of Henle thin ascending limb epithelial cell;kidney loop of Henle epithelial cell;kidney loop of Henle thin descending limb epithelial cell
Foxo4	ENSMUSG00000042903	2	2	Forkhead box protein O4 (Afxh) (Fork head domain transcription factor AFX1)	Cytoplasm;Nucleus
Foxp1	ENSMUSG00000030067	2	2	Forkhead box protein P1 (Forkhead-related transcription factor 1)	Nucleus	vein endothelial cell;medium spiny neuron;L4/5 intratelencephalic projecting glutamatergic neuron of the primary motor cortex
Foxp2	ENSMUSG00000029563	2	2	Forkhead box protein P2	Nucleus	Purkinje cell;medium spiny neuron;corticothalamic-projecting glutamatergic cortical neuron;L6 corticothalamic-projecting glutamatergic cortical neuron;leptomeningeal cell
Foxp3	ENSMUSG00000039521	1	2	Forkhead box protein P3 (Scurfin)	Nucleus	CD4-positive, alpha-beta T cell
Foxp4	ENSMUSG00000023991	2	2	Forkhead box protein P4 (Fork head-related protein-like A) (mFKHLA)	Nucleus	Purkinje cell
Fpr1	ENSMUSG00000045551	2	2	fMet-Leu-Phe receptor (fMLP receptor) (N-formyl peptide receptor) (FPR) (N-formylpeptide chemoattractant receptor)	Cell membrane	blood cell;granulocyte;neutrophil;proerythroblast	ANNEXIN;TAFA;CTSG
Fpr2	ENSMUSG00000052270	2	2	Formyl peptide receptor 2 (Formylpeptide receptor-related sequence 2) (Lipoxin A4 receptor-like protein) (N-formylpeptide receptor-like 2)	Cell membrane	alveolar macrophage;blood cell;granulocyte;neutrophil;myeloid leukocyte;immature B cell;myeloid cell;erythroid lineage cell;proerythroblast	ANNEXIN;SAA;LXA4
Fras1	ENSMUSG00000034687	2	2	Extracellular matrix organizing protein FRAS1	Cell membrane	kidney loop of Henle thin descending limb epithelial cell
Frk	ENSMUSG00000019779	2	2	Tyrosine-protein kinase FRK	Cytoplasm	kidney collecting duct epithelial cell;kidney collecting duct principal cell;renal principal cell;kidney connecting tubule epithelial cell;kidney collecting duct cell
Frmd7	ENSMUSG00000036131	3	3	FERM domain-containing protein 7	Cell projection
Frmpd1	ENSMUSG00000035615	2	2	FERM and PDZ domain-containing protein 1	Cytoplasm
Frrs1	ENSMUSG00000033386	2	2	Ferric-chelate reductase 1	Membrane
Frrs1l	ENSMUSG00000045589	2	2	DOMON domain-containing protein FRRS1L (Ferric-chelate reductase 1-like protein)	Cell membrane	pyramidal neuron;glutamatergic neuron;L2/3-6 intratelencephalic projecting glutamatergic cortical neuron;L4/5 intratelencephalic projecting glutamatergic neuron of the primary motor cortex;corticothalamic-projecting glutamatergic cortical neuron
Frs2	ENSMUSG00000020170	2	2	Fibroblast growth factor receptor substrate 2 (FGFR substrate 2) (FGFR-signaling adaptor SNT) (FRS2-alpha) (Suc1-associated neurotrophic factor target 1) (SNT-1)	Membrane
Fryl	ENSMUSG00000070733	2	2	FRY like transcription coactivator		vasa recta descending limb cell;kidney glomerular epithelial cell;podocyte
Frzb	ENSMUSG00000027004	2	2	Secreted frizzled-related protein 3 (sFRP-3) (Frezzled) (Fritz) (Frizzled-related protein 1) (FrzB-1)	Secreted	pancreatic D cell
Fscn1	ENSMUSG00000029581	3	3	Fascin (Singed-like protein)	Cytoplasm	skeletal muscle fiber;cell of skeletal muscle;mesenchymal cell
Fscn2	ENSMUSG00000025380	2	2	Fascin-2 (Retinal fascin)	Cytoplasm
Fshb	ENSMUSG00000027120	2	2	Follitropin subunit beta (Follicle-stimulating hormone beta subunit) (FSH-B) (FSH-beta) (Follitropin beta chain)	Secreted
Fshr	ENSMUSG00000032937	2	2	Follicle-stimulating hormone receptor (FSH-R) (Follitropin receptor)	Cell membrane		FSH
Fst	ENSMUSG00000021765	2	2	Follistatin (FS) (Activin-binding protein)	Secreted	stem cell;mesenchymal stem cell of adipose tissue;keratinocyte stem cell;granulosa cell;smooth muscle cell of prostate;fibroblast of connective tissue of prostate
Fstl1	ENSMUSG00000022816	2	2	Follistatin-related protein 1 (Follistatin-like protein 1) (TGF-beta-inducible protein TSC-36)	Secreted	mesenchymal stem cell of adipose tissue;muscle cell;smooth muscle cell;vascular associated smooth muscle cell;aortic smooth muscle cell;vascular leptomeningeal cell;connective tissue cell;fibroblast of cardiac tissue;mesothelial fibroblast;stromal cell;stromal cell of ovary;interstitial cell of ovary
Fstl4	ENSMUSG00000036264	2	2	Follistatin-related protein 4 (Follistatin-like protein 4) (m-D/Bsp120I 1-1)	Secreted	cerebellar Golgi cell;L4/5 intratelencephalic projecting glutamatergic neuron of the primary motor cortex
Fstl5	ENSMUSG00000034098	2	2	Follistatin-related protein 5 (Follistatin-like protein 5) (m-D/Bsp120I 1-2)	Secreted	interneuron;cortical interneuron;sncg GABAergic cortical interneuron;vip GABAergic cortical interneuron;inhibitory interneuron;GABAergic neuron
Fthl17a	ENSMUSG00000035491	2	2	Ferritin
Fto	ENSMUSG00000055932	2	2	Alpha-ketoglutarate-dependent dioxygenase FTO (Fat mass and obesity-associated protein) (Protein fatso) (U6 small nuclear RNA (2'-O-methyladenosine-N(6)-)-demethylase FTO)	Nucleus
Ftsj1	ENSMUSG00000031171	2	2	tRNA (cytidine(32)/guanosine(34)-2'-O)-methyltransferase	Cytoplasm
Fubp1	ENSMUSG00000028034	2	2	Far upstream element-binding protein 1 (FBP) (FUSE-binding protein 1)	Nucleus	neural progenitor cell
Fundc1	ENSMUSG00000025040	2	2	FUN14 domain-containing protein 1	Mitochondrion outer membrane
Furin	ENSMUSG00000030530	2	2	Furin	Golgi apparatus	alveolar macrophage
Fus	ENSMUSG00000030795	2	2	RNA-binding protein FUS (Protein pigpen)	Nucleus
Fut1	ENSMUSG00000008461	2	2	Galactoside alpha-(1,2)-fucosyltransferase 1 (Alpha(1,2)FT 1) (Fucosyltransferase 1) (MFUT-1) (GDP-L-fucose:beta-D-galactoside 2-alpha-L-fucosyltransferase 1) (Type 1 galactoside alpha-(1,2)-fucosyltransferase FUT1)	Golgi apparatus
Fut4	ENSMUSG00000049307	2	2	Alpha-(1,3)-fucosyltransferase 4 (4-galactosyl-N-acetylglucosaminide 3-alpha-L-fucosyltransferase)	Golgi apparatus
Fv1	ENSMUSG00000070583	2	2	Friend virus susceptibility protein 1
Fxn	ENSMUSG00000059363	2	2	Frataxin, mitochondrial (Fxn)	Cytoplasm
Fxr1	ENSMUSG00000027680	2	2	RNA-binding protein FXR1 (FXR1P) (mFxr1p)	Cytoplasm
Fyn	ENSMUSG00000019843	2	2	Tyrosine-protein kinase Fyn	Cytoplasm
Fzd1	ENSMUSG00000044674	3	3	Frizzled-1 (Fz-1) (mFz1)	Cell membrane	Schwann cell	WNT;ncWNT
Fzd10	ENSMUSG00000081683	3	3	Frizzled-10 (Fz-10) (CD antigen CD350)	Cell membrane		WNT;ncWNT
Fzd2	ENSMUSG00000050288	2	2	Frizzled-2 (Fz-2) (mFz2) (Frizzled-10) (Fz-10) (mFz10)	Membrane	keratinocyte stem cell;cell of skeletal muscle;mesenchymal cell	WNT;ncWNT
Fzd3	ENSMUSG00000007989	2	2	Frizzled-3 (Fz-3) (mFz3)	Membrane	glioblast;ependymal cell;neural progenitor cell	WNT;ncWNT
Fzd4	ENSMUSG00000049791	2	2	Frizzled-4 (Fz-4) (mFz4) (CD antigen CD344)	Cell membrane	capillary endothelial cell	WNT;ncWNT
Fzd5	ENSMUSG00000045005	2	2	Frizzled-5 (Fz-5) (mFz5)	Cell membrane		WNT;ncWNT
Fzd6	ENSMUSG00000022297	2	2	Frizzled-6 (Fz-6) (mFz6)	Membrane	pericyte;mural cell	WNT;ncWNT
Fzd7	ENSMUSG00000041075	2	2	Frizzled-7 (Fz-7) (mFz7)	Cell membrane		WNT;ncWNT
Fzd8	ENSMUSG00000036904	2	2	Frizzled-8 (Fz-8) (mFz8)	Membrane		WNT;ncWNT
G3bp1	ENSMUSG00000018583	2	2	Ras GTPase-activating protein-binding protein 1 (G3BP-1)	Cytoplasm	mesothelial cell;skeletal muscle fiber
G6pc	ENSMUSG00000078650	3	2			ciliated epithelial cell;epithelial cell of proximal tubule;kidney proximal convoluted tubule epithelial cell;kidney proximal straight tubule epithelial cell;columnar/cuboidal epithelial cell;kidney epithelial cell;kidney cortex tubule cell;epithelial cell of nephron;kidney cell
G6pc2	ENSMUSG00000005232	2	2	Glucose-6-phosphatase 2 (G-6-Pase 2) (G6Pase 2)	Endoplasmic reticulum membrane	epithelial cell;pancreatic endocrine cell;type B pancreatic cell;glandular epithelial cell;enteroendocrine cell;endocrine cell
G6pdx	ENSMUSG00000031400	2	2	Glucose-6-phosphate 1-dehydrogenase X (G6PD)	Cytoplasm	blood cell;granulocyte;neutrophil
Gaa	ENSMUSG00000025579	2	2	Lysosomal alpha-glucosidase	Lysosome	sst chodl GABAergic cortical interneuron
Gab1	ENSMUSG00000031714	2	2	GRB2-associated-binding protein 1 (GRB2-associated binder 1) (Growth factor receptor bound protein 2-associated protein 1)		neuron associated cell;glial cell;macroglial cell;oligodendrocyte;pericyte;mural cell
Gabbr1	ENSMUSG00000024462	4	2	Gamma-aminobutyric acid type B receptor subunit 1 (GABA-B receptor 1) (GABA-B-R1) (GABA-BR1) (GABABR1) (Gb1)	Cell membrane		GABA-B
Gabbr2	ENSMUSG00000039809	3	3	Gamma-aminobutyric acid type B receptor subunit 2 (GABA-B receptor 2) (GABA-B-R2) (GABA-BR2) (GABABR2) (Gb2) (G-protein coupled receptor 51)	Cell membrane	cerebral cortex GABAergic interneuron;lamp5 GABAergic cortical interneuron	GABA-B
Gabpb1	ENSMUSG00000027361	2	2	GA-binding protein subunit beta-1 (GABP subunit beta-1) (GABPB-1) (GABP subunit beta-2) (GABPB-2)	Nucleus
Gabra1	ENSMUSG00000010803	2	2	Gamma-aminobutyric acid receptor subunit alpha-1 (GABA(A) receptor subunit alpha-1)	Postsynaptic cell membrane	cortical interneuron;cerebral cortex GABAergic interneuron;lamp5 GABAergic cortical interneuron;vip GABAergic cortical interneuron;pvalb GABAergic cortical interneuron;L4/5 intratelencephalic projecting glutamatergic neuron of the primary motor cortex
Gabra2	ENSMUSG00000000560	2	2	Gamma-aminobutyric acid receptor subunit alpha-2 (GABA(A) receptor subunit alpha-2)	Postsynaptic cell membrane	sst chodl GABAergic cortical interneuron;hippocampal neuron
Gabra5	ENSMUSG00000055078	2	2	Gamma-aminobutyric acid receptor subunit alpha-5 (GABA(A) receptor subunit alpha-5)	Postsynaptic cell membrane	L2/3 intratelencephalic projecting glutamatergic neuron of the primary motor cortex
Gabra6	ENSMUSG00000020428	2	2	Gamma-aminobutyric acid receptor subunit alpha-6 (GABA(A) receptor subunit alpha-6)	Postsynaptic cell membrane	granule cell;cerebellar granule cell
Gabrb2	ENSMUSG00000007653	2	2	Gamma-aminobutyric acid receptor subunit beta-2 (GABA(A) receptor subunit beta-2)	Postsynaptic cell membrane	lamp5 GABAergic cortical interneuron
Gabrb3	ENSMUSG00000033676	2	2	Gamma-aminobutyric acid receptor subunit beta-3 (GABA(A) receptor subunit beta-3)	Postsynaptic cell membrane	neural cell;neuron;pyramidal neuron;meis2 expressing cortical GABAergic cell;L2/3 intratelencephalic projecting glutamatergic neuron of the primary motor cortex;L6b glutamatergic cortical neuron
Gabrd	ENSMUSG00000029054	2	2	Gamma-aminobutyric acid receptor subunit delta (GABA(A) receptor subunit delta)	Postsynaptic cell membrane
Gabrg1	ENSMUSG00000001260	2	2	Gamma-aminobutyric acid receptor subunit gamma-1 (GABA(A) receptor subunit gamma-1)	Postsynaptic cell membrane
Gabrg2	ENSMUSG00000020436	2	2	Gamma-aminobutyric acid receptor subunit gamma-2 (GABA(A) receptor subunit gamma-2)	Postsynaptic cell membrane
Gabrg3	ENSMUSG00000055026	2	2	Gamma-aminobutyric acid receptor subunit gamma-3 (GABA(A) receptor subunit gamma-3)	Postsynaptic cell membrane	interneuron;cortical interneuron;cerebral cortex GABAergic interneuron;lamp5 GABAergic cortical interneuron;vip GABAergic cortical interneuron;pvalb GABAergic cortical interneuron;inhibitory interneuron;GABAergic neuron;medium spiny neuron;L5/6 near-projecting glutamatergic neuron of the primary motor cortex
Gabrp	ENSMUSG00000020159	2	2	Gamma-aminobutyric acid receptor subunit pi (GABA(A) receptor subunit pi)	Postsynaptic cell membrane	respiratory epithelial cell;epithelial cell of lower respiratory tract;basal epithelial cell of tracheobronchial tree
Gabrq	ENSMUSG00000031344	3	3	Gamma-aminobutyric acid receptor subunit theta (GABA(A) receptor subunit theta)	Postsynaptic cell membrane
Gabrr2	ENSMUSG00000023267	2	2	Gamma-aminobutyric acid receptor subunit rho-2 (GABA(A) receptor subunit rho-2) (GABA(C) receptor)	Postsynaptic cell membrane
Gad1	ENSMUSG00000070880	2	2	Glutamate decarboxylase 1		interneuron;cortical interneuron;cerebral cortex GABAergic interneuron;lamp5 GABAergic cortical interneuron;sncg GABAergic cortical interneuron;vip GABAergic cortical interneuron;sst GABAergic cortical interneuron;sst chodl GABAergic cortical interneuron;pvalb GABAergic cortical interneuron;inhibitory interneuron;GABAergic neuron;meis2 expressing cortical GABAergic cell
Gad2	ENSMUSG00000026787	2	2	Glutamate decarboxylase 2	Cytoplasm	interneuron;cortical interneuron;cerebral cortex GABAergic interneuron;lamp5 GABAergic cortical interneuron;sncg GABAergic cortical interneuron;vip GABAergic cortical interneuron;sst GABAergic cortical interneuron;sst chodl GABAergic cortical interneuron;pvalb GABAergic cortical interneuron;inhibitory interneuron;GABAergic neuron;meis2 expressing cortical GABAergic cell
Gadd45a	ENSMUSG00000036390	2	2	Growth arrest and DNA damage-inducible protein GADD45 alpha (DNA damage-inducible transcript 1 protein) (DDIT-1)	Nucleus	skeletal muscle satellite cell;muscle precursor cell;immature B cell
Gak	ENSMUSG00000062234	2	2	Cyclin-G-associated kinase	Cytoplasm
Gal	ENSMUSG00000024907	2	2	Galanin peptides	Secreted	pancreatic acinar cell;acinar cell;alveolar macrophage;smooth muscle cell of prostate;skeletal muscle satellite cell;muscle precursor cell
Galc	ENSMUSG00000021003	2	2	Galactocerebrosidase (GALCERase)	Lysosome
Galnt14	ENSMUSG00000024064	2	2	Polypeptide N-acetylgalactosaminyltransferase 14	Golgi apparatus membrane	sncg GABAergic cortical interneuron;vip GABAergic cortical interneuron
Galnt15	ENSMUSG00000021903	2	2	Polypeptide N-acetylgalactosaminyltransferase 15	Golgi apparatus membrane	prostate gland microvascular endothelial cell
Galnt17	ENSMUSG00000034040	2	2	Polypeptide N-acetylgalactosaminyltransferase 17	Golgi apparatus membrane	cerebellar Golgi cell;hippocampal neuron
Galnt18	ENSMUSG00000038296	2	2	Polypeptide N-acetylgalactosaminyltransferase 18	Golgi apparatus membrane	astrocyte of the cerebellum
Galntl5	ENSMUSG00000028938	2	2	Inactive polypeptide N-acetylgalactosaminyltransferase-like protein 5 (Polypeptide GalNAc transferase 15) (GalNAc-T15) (pp-GaNTase 15) (Protein-UDP acetylgalactosaminyltransferase 15) (UDP-GalNAc:polypeptide N-acetylgalactosaminyltransferase 15)	Late endosome membrane
Galp	ENSMUSG00000034660	2	2	Galanin-like peptide	Secreted		GALANIN
Galr1	ENSMUSG00000024553	2	2	Galanin receptor type 1 (GAL1-R) (GALR-1)	Cell membrane		GALANIN
Galr2	ENSMUSG00000020793	2	2	Galanin receptor type 2 (GAL2-R) (GALR-2)	Cell membrane		GALANIN
Gap43	ENSMUSG00000047261	2	2	Neuromodulin (Axonal membrane protein GAP-43) (Calmodulin-binding protein P-57) (Growth-associated protein 43)	Cell membrane	sst chodl GABAergic cortical interneuron;L5 extratelencephalic projecting glutamatergic cortical neuron;Cajal-Retzius cell;L2/3 intratelencephalic projecting glutamatergic neuron of the primary motor cortex
Gar1	ENSMUSG00000028010	2	2	H/ACA ribonucleoprotein complex subunit 1 (Nucleolar protein family A member 1) (snoRNP protein GAR1)	Nucleus
Garem1	ENSMUSG00000042680	2	2	GRB2-associated and regulator of MAPK protein (GRB2-associated and regulator of MAPK1)
Gars	ENSMUSG00000029777	2	2
Gart	ENSMUSG00000022962	2	2	Trifunctional purine biosynthetic protein adenosine-3
Gas1	ENSMUSG00000052957	2	2	Growth arrest-specific protein 1 (GAS-1)	Cell membrane	keratinocyte stem cell;mesothelial cell;mesothelial cell of pleura;mesothelial cell of visceral pleura;skeletal muscle fiber;cell of skeletal muscle;fibroblast of cardiac tissue;stromal cell of ovary;interstitial cell of ovary;adventitial cell
Gas6	ENSMUSG00000031451	2	2	Growth arrest-specific protein 6 (GAS-6) (AXL receptor tyrosine kinase ligand)	Secreted	pancreatic ductal cell;mesothelial cell of pleura;mesothelial cell of visceral pleura;endocardial cell
Gast	ENSMUSG00000017165	2	2	Gastrin	Secreted		ADGRG
Gata1	ENSMUSG00000031162	2	2	Erythroid transcription factor (Eryf1) (GATA-binding factor 1) (GATA-1) (GF-1) (NF-E1 DNA-binding protein)	Nucleus	erythrocyte;erythroid lineage cell
Gata2	ENSMUSG00000015053	2	2	Endothelial transcription factor GATA-2 (GATA-binding protein 2)	Nucleus	tracheobronchial smooth muscle cell;bronchial smooth muscle cell;basophil;eosinophil;mature B cell;naive B cell;mast cell
Gata3	ENSMUSG00000015619	2	2	Trans-acting T-cell-specific transcription factor GATA-3 (GATA-binding factor 3)	Nucleus	seminal vesicle glandular cell;urothelial cell
Gata4	ENSMUSG00000021944	2	2	Transcription factor GATA-4 (GATA-binding factor 4)	Nucleus	duct epithelial cell;Sertoli cell;granulosa cell;ovarian surface epithelial cell;Leydig cell
Gata5	ENSMUSG00000015627	2	2	Transcription factor GATA-5 (GATA-binding factor 5)	Nucleus	glomerular endothelial cell
Gata6	ENSMUSG00000005836	2	2	Transcription factor GATA-6 (GATA-binding factor 6)	Nucleus	mesothelial cell of pleura;mesothelial cell of visceral pleura;granulosa cell;ovarian surface epithelial cell
Gatad2b	ENSMUSG00000042390	2	2	Transcriptional repressor p66-beta (GATA zinc finger domain-containing protein 2B) (p66/p68)	Nucleus speckle
Gatd3a	ENSMUSG00000053329	2	2	Glutamine amidotransferase like class 1 domain containing 3A
Gba	ENSMUSG00000028048	2	2	Glucosylceramidase	Lysosome membrane
Gba2	ENSMUSG00000028467	2	2	Non-lysosomal glucosylceramidase (NLGase)	Endoplasmic reticulum membrane
Gbf1	ENSMUSG00000025224	2	2	Golgi-specific brefeldin A-resistance factor 1
Gbp2	ENSMUSG00000028270	2	2	Guanylate-binding protein 2	Cytoplasmic vesicle membrane	prostate gland microvascular endothelial cell;Schwann cell
Gbp2b	ENSMUSG00000040264	2	2	Guanylate binding protein 1 (Guanylate binding protein 2b)		endothelial cell of lymphatic vessel
Gbp3	ENSMUSG00000028268	2	2	Guanylate-binding protein 3	Cytoplasm
Gbx1	ENSMUSG00000067724	2	2	Homeobox protein GBX-1 (Gastrulation and brain-specific homeobox protein 1)	Nucleus
Gbx2	ENSMUSG00000034486	2	2	Homeobox protein GBX-2 (Gastrulation and brain-specific homeobox protein 2) (Stimulated by retinoic acid gene 7 protein)	Nucleus
Gcat	ENSMUSG00000006378	2	2	2-amino-3-ketobutyrate coenzyme A ligase, mitochondrial (AKB ligase)	Mitochondrion	pancreatic acinar cell;acinar cell
Gcg	ENSMUSG00000000394	1	1	Pro-glucagon	Secreted	epithelial cell;pancreatic ductal cell;pancreatic endocrine cell;type B pancreatic cell;pancreatic A cell;pancreatic D cell;pancreatic PP cell;pancreatic acinar cell;glandular epithelial cell;enteroendocrine cell;PP cell;endocrine cell;Schwann cell;pancreatic stellate cell
Gcgr	ENSMUSG00000025127	2	2	Glucagon receptor (GL-R)	Cell membrane	kidney loop of Henle ascending limb epithelial cell;kidney loop of Henle thick ascending limb epithelial cell	GCG
Gch1	ENSMUSG00000037580	2	2	GTP cyclohydrolase 1	Cytoplasm	pancreatic endocrine cell;type B pancreatic cell;pancreatic A cell;pancreatic D cell;glandular epithelial cell;enteroendocrine cell;endocrine cell;Langerhans cell
Gck	ENSMUSG00000041798	2	2	Hexokinase-4 (HK4)	Cytoplasm
Gckr	ENSMUSG00000059434	2	2	Glucokinase regulatory protein (GKRP) (Glucokinase regulator)	Cytoplasm
Gcm1	ENSMUSG00000023333	2	2	Chorion-specific transcription factor GCMa (GCM motif protein 1) (mGCM1) (mGCMa) (Glial cells missing homolog 1)	Nucleus
Gcm2	ENSMUSG00000021362	2	2	Chorion-specific transcription factor GCMb (mGCMb) (GCM motif protein 2) (Glial cells missing homolog 2)	Nucleus
Gcnt3	ENSMUSG00000032226	2	2	Beta-1,3-galactosyl-O-glycosyl-glycoprotein beta-1,6-N-acetylglucosaminyltransferase 3	Golgi apparatus membrane	goblet cell;intestine goblet cell;large intestine goblet cell
Gcnt4	ENSMUSG00000091387	3	3	Beta-1,3-galactosyl-O-glycosyl-glycoprotein beta-1,6-N-acetylglucosaminyltransferase 4	Golgi apparatus membrane
Gdap1	ENSMUSG00000025777	2	2	Ganglioside-induced differentiation-associated protein 1 (GDAP1)	Mitochondrion outer membrane
Gdf1	ENSMUSG00000109523	2	2	Embryonic growth/differentiation factor 1 (GDF-1)	Secreted
Gdf10	ENSMUSG00000021943	2	2	Growth/differentiation factor 10 (GDF-10) (Bone morphogenetic protein 3B) (BMP-3B)	Secreted	mesenchymal stem cell of adipose tissue;endothelial cell of lymphatic vessel;connective tissue cell;fibroblast;hepatic stellate cell;pancreatic stellate cell;fibroblast of connective tissue of prostate;stromal cell;mesangial cell;adventitial cell
Gdf11	ENSMUSG00000025352	2	2	Growth/differentiation factor 11 (GDF-11) (Bone morphogenetic protein 11) (BMP-11)	Secreted
Gdf15	ENSMUSG00000038508	2	2	Growth/differentiation factor 15 (GDF-15) (Macrophage inhibitory cytokine 1) (MIC-1)	Secreted
Gdf2	ENSMUSG00000072625	2	2	Growth/differentiation factor 2 (GDF-2) (Bone morphogenetic protein 9) (BMP-9)	Secreted	hepatic stellate cell
Gdf5	ENSMUSG00000038259	2	2	Growth/differentiation factor 5 (GDF-5) (Bone morphogenetic protein 14) (BMP-14)	Secreted
Gdf7	ENSMUSG00000037660	2	2	Growth/differentiation factor 7 (GDF-7)	Secreted
Gdf9	ENSMUSG00000018238	2	2	Growth/differentiation factor 9 (GDF-9)	Secreted
Gdnf	ENSMUSG00000022144	2	2	Glial cell line-derived neurotrophic factor (mGDNF) (Astrocyte-derived trophic factor) (ATF)	Secreted	skeletal muscle satellite cell;muscle precursor cell;Schwann cell
Gdpd1	ENSMUSG00000061666	2	2	Lysophospholipase D GDPD1	Cytoplasm
Gdpd2	ENSMUSG00000019359	2	2	Glycerophosphoinositol inositolphosphodiesterase GDPD2	Cell membrane	glioblast;hypendymal cell
Gem	ENSMUSG00000028214	3	3	GTP-binding protein GEM (GTP-binding mitogen-induced T-cell protein) (RAS-like protein KIR)	Cell membrane	mesenchymal stem cell of adipose tissue;smooth muscle cell of trachea;skeletal muscle satellite cell;muscle precursor cell;pulmonary interstitial fibroblast
Gen1	ENSMUSG00000051235	2	2	Flap endonuclease GEN homolog 1	Nucleus
Gfap	ENSMUSG00000020932	3	2	Glial fibrillary acidic protein (GFAP)	Cytoplasm	Schwann cell
Gfi1	ENSMUSG00000029275	2	2	Zinc finger protein Gfi-1 (Growth factor independent protein 1)	Nucleus	T cell;mature T cell
Gfi1b	ENSMUSG00000026815	2	2	Zinc finger protein Gfi-1b (Growth factor independent protein 1B)	Nucleus	erythroid lineage cell
Gfpt1	ENSMUSG00000029992	2	2	Glutamine--fructose-6-phosphate aminotransferase [isomerizing] 1		type B pancreatic cell;glandular epithelial cell;goblet cell;intestine goblet cell;large intestine goblet cell
Gfpt2	ENSMUSG00000020363	2	2	Glutamine--fructose-6-phosphate aminotransferase [isomerizing] 2		stem cell;mesenchymal stem cell;mesenchymal stem cell of adipose tissue;skeletal muscle satellite cell;muscle precursor cell;connective tissue cell;fibroblast of cardiac tissue;fibroblast of connective tissue of prostate;chondrocyte;adventitial cell
Gfra1	ENSMUSG00000025089	2	2	GDNF family receptor alpha-1 (GDNF receptor alpha-1) (GDNFR-alpha-1) (GFR-alpha-1) (TGF-beta-related neurotrophic factor receptor 1)	Cell membrane	hypendymal cell;neuron associated cell (sensu Vertebrata);oligodendrocyte precursor cell	GDNF
Gfra2	ENSMUSG00000022103	2	2	GDNF family receptor alpha-2 (GDNF receptor alpha-2) (GDNFR-alpha-2) (GFR-alpha-2) (GDNF receptor beta) (GDNFR-beta) (Neurturin receptor alpha) (NRTNR-alpha) (NTNR-alpha) (TGF-beta-related neurotrophic factor receptor 2)	Cell membrane		GDNF
Gfra3	ENSMUSG00000024366	2	2	GDNF family receptor alpha-3 (GDNF receptor alpha-3) (GDNFR-alpha-3) (GFR-alpha-3)	Cell membrane	Schwann cell;cardiac neuron	GDNF
Ggnbp1	ENSMUSG00000048731	2	2	Gametogenetin-binding protein 1	Cytoplasm;Membrane
Ggnbp2	ENSMUSG00000020530	2	2	Gametogenetin-binding protein 2 (Dioxin-inducible factor 3) (DIF-3) (Protein ZNF403)	Cytoplasmic vesicle
Ggps1	ENSMUSG00000021302	2	2	Geranylgeranyl pyrophosphate synthase (GGPP synthase) (GGPPSase)	Cytoplasm
Gh	ENSMUSG00000020713	2	2	Growth hormone b1	Secreted
Ghr	ENSMUSG00000055737	4	2	Growth hormone receptor (GH receptor) (Somatotropin receptor)	Cell membrane	ciliated epithelial cell;epithelial cell of proximal tubule;columnar/cuboidal epithelial cell;brush cell;kidney loop of Henle thin ascending limb epithelial cell;kidney epithelial cell;kidney cortex tubule cell;epithelial cell of nephron;kidney loop of Henle thin descending limb epithelial cell;kidney cell	GH
Ghrh	ENSMUSG00000027643	2	2	Somatoliberin (Growth hormone-releasing factor) (GRF) (Growth hormone-releasing hormone) (GHRH)	Secreted
Ghrhr	ENSMUSG00000004654	2	2	Growth hormone-releasing hormone receptor (GHRH receptor) (Growth hormone-releasing factor receptor) (GRF receptor) (GRFR)	Cell membrane		GHRH
Ghrl	ENSMUSG00000064177	2	2	Appetite-regulating hormone (Growth hormone secretagogue) (Growth hormone-releasing peptide) (Motilin-related peptide) (Protein M46)	Secreted	pancreatic A cell
Ghsr	ENSMUSG00000051136	2	2	Growth hormone secretagogue receptor type 1 (GHS-R) (GH-releasing peptide receptor) (GHRP) (Ghrelin receptor)	Cell membrane		GHRELIN;GHRH
Gigyf2	ENSMUSG00000048000	2	2	GRB10-interacting GYF protein 2 (PERQ amino acid-rich with GYF domain-containing protein 2) (Trinucleotide repeat-containing gene 15 protein)
Gimap4	ENSMUSG00000054435	2	2	GTPase IMAP family member 4 (Immunity-associated nucleotide 1 protein) (IAN-1) (Immunity-associated protein 4)	Cytoplasm	kidney efferent arteriole endothelial cell;fenestrated cell;glomerular endothelial cell;T cell;alpha-beta T cell;immature alpha-beta T cell;immature NK T cell;mature alpha-beta T cell;CD4-positive, alpha-beta T cell;CD8-positive, alpha-beta T cell;mature NK T cell;mature T cell;regulatory T cell;DN4 thymocyte;natural killer cell
Gip	ENSMUSG00000014351	2	2	Gastric inhibitory polypeptide (GIP) (Glucose-dependent insulinotropic polypeptide)	Secreted
Gipc1	ENSMUSG00000019433	2	2	PDZ domain-containing protein GIPC1 (GAIP C-terminus-interacting protein) (RGS-GAIP-interacting protein) (RGS19-interacting protein 1) (SemaF cytoplasmic domain-associated protein 1) (SEMCAP-1) (Synectin)	Cytoplasm
Gipr	ENSMUSG00000030406	2	2	Gastric inhibitory polypeptide receptor (GIP-R) (Glucose-dependent insulinotropic polypeptide receptor)	Cell membrane		GIPR
Gja1	ENSMUSG00000050953	4	2	Gap junction alpha-1 protein (Connexin-43) (Cx43) (Gap junction 43 kDa heart protein)	Cell membrane	keratinocyte;stratified epithelial cell;epidermal cell	GAP
Gja3	ENSMUSG00000048582	2	2	Gap junction alpha-3 protein (Connexin-46) (Cx46)	Cell membrane		GAP
Gja4	ENSMUSG00000050234	2	2	Gap junction alpha-4 protein (Connexin-37) (Cx37)	Cell membrane	capillary endothelial cell;endothelial cell of sinusoid;endothelial cell of hepatic sinusoid;kidney cortex artery cell;smooth muscle cell of the pulmonary artery;smooth muscle cell of trachea;mesangial cell
Gja5	ENSMUSG00000057123	2	2	Gap junction alpha-5 protein (Connexin-40) (Cx40)	Cell membrane	kidney efferent arteriole endothelial cell;smooth muscle cell of the pulmonary artery;mesangial cell	GAP
Gja8	ENSMUSG00000049908	2	2	Gap junction alpha-8 protein (Connexin-50) (Cx50) (Lens fiber protein MP70)	Cell membrane
Gjb1	ENSMUSG00000047797	2	2	Gap junction beta-1 protein (Connexin-32) (Cx32)	Cell membrane	duct epithelial cell;pancreatic ductal cell;hepatocyte
Gjb2	ENSMUSG00000046352	2	2	Gap junction beta-2 protein (Connexin-26) (Cx26)	Cell membrane	vascular leptomeningeal cell (Mmus)
Gjb6	ENSMUSG00000040055	2	2	Gap junction beta-6 protein (Connexin-30) (Cx30)	Cell membrane	leptomeningeal cell;vascular leptomeningeal cell (Mmus)
Gjc1	ENSMUSG00000034520	2	2	Gap junction gamma-1 protein (Connexin-45) (Cx45) (Gap junction alpha-7 protein)	Cell membrane	vascular leptomeningeal cell;mesothelial fibroblast;pericyte;mural cell	GAP
Gjd2	ENSMUSG00000068615	2	2	Gap junction delta-2 protein (Connexin-36) (Cx36) (Gap junction alpha-9 protein)	Cell membrane	epithelial cell
Gk	ENSMUSG00000025059	2	2	Glycerol kinase (GK) (Glycerokinase)	Mitochondrion outer membrane	ciliated epithelial cell;epithelial cell of proximal tubule;columnar/cuboidal epithelial cell;kidney loop of Henle thin ascending limb epithelial cell;kidney epithelial cell;kidney glomerular epithelial cell;podocyte;kidney cortex tubule cell;epithelial cell of nephron;kidney loop of Henle thin descending limb epithelial cell;kidney cell
Gkn2	ENSMUSG00000030049	2	2	Gastrokine-2 (Blottin)	Secreted
Gla	ENSMUSG00000031266	2	2	Alpha-galactosidase A	Lysosome
Glb1	ENSMUSG00000045594	2	2	Beta-galactosidase	Lysosome
Gldc	ENSMUSG00000024827	2	2	Glycine dehydrogenase (decarboxylating), mitochondrial	Mitochondrion
Gldn	ENSMUSG00000046167	3	3	Gliomedin (Cancer-related gene liver 2 protein) (CRG-L2)	Cell membrane
Glg1	ENSMUSG00000003316	2	2	Golgi apparatus protein 1 (E-selectin ligand 1) (ESL-1) (Selel) (Golgi sialoglycoprotein MG-160)	Cell membrane		SELE
Gli1	ENSMUSG00000025407	2	2	Zinc finger protein GLI1 (Glioma-associated oncogene homolog)	Cytoplasm
Gli2	ENSMUSG00000048402	2	2	Zinc finger protein GLI2 (Tax helper protein)	Nucleus
Gli3	ENSMUSG00000021318	2	2	Transcriptional activator GLI3 (GLI3 form of 190 kDa) (GLI3-190) (GLI3 full-length protein) (GLI3FL)	Nucleus	astrocyte
Glis3	ENSMUSG00000052942	3	3	Zinc finger protein GLIS3 (GLI-similar 3)	Nucleus	kidney loop of Henle ascending limb epithelial cell;kidney loop of Henle thick ascending limb epithelial cell;kidney loop of Henle medullary thick ascending limb epithelial cell;kidney loop of Henle cortical thick ascending limb epithelial cell;kidney loop of Henle thin ascending limb epithelial cell;kidney glomerular epithelial cell;kidney connecting tubule epithelial cell;kidney loop of Henle e…
Glmp	ENSMUSG00000001418	2	2	Glycosylated lysosomal membrane protein (Lysosomal protein NCU-G1)	Lysosome membrane
Glo1	ENSMUSG00000024026	2	2	Lactoylglutathione lyase
Glp1r	ENSMUSG00000024027	2	2	Glucagon-like peptide 1 receptor (GLP-1 receptor) (GLP-1-R) (GLP-1R)	Cell membrane	epithelial cell	GCG
Glra1	ENSMUSG00000000263	2	2	Glycine receptor subunit alpha-1 (Glycine receptor 48 kDa subunit) (Glycine receptor strychnine-binding subunit)	Postsynaptic cell membrane		Glycine
Glra2	ENSMUSG00000018589	2	2	Glycine receptor subunit alpha-2	Postsynaptic cell membrane		Glycine
Glra3	ENSMUSG00000038257	2	2	Glycine receptor subunit alpha-3	Postsynaptic cell membrane
Glud1	ENSMUSG00000021794	2	2	Glutamate dehydrogenase 1, mitochondrial (GDH 1)	Mitochondrion	glioblast
Glyat	ENSMUSG00000063683	3	2	Glycine N-acyltransferase	Mitochondrion	ciliated epithelial cell;epithelial cell of proximal tubule;kidney proximal convoluted tubule epithelial cell;kidney proximal straight tubule epithelial cell;columnar/cuboidal epithelial cell;kidney epithelial cell;podocyte;kidney cortex tubule cell;epithelial cell of nephron;kidney cell
Gm2a	ENSMUSG00000000594	2	2	Ganglioside GM2 activator (Cerebroside sulfate activator protein) (GM2-AP) (Sphingolipid activator protein 3) (SAP-3)	Lysosome	dendritic cell;CD141-positive myeloid dendritic cell;conventional dendritic cell;Langerhans cell;myeloid dendritic cell;CD1c-positive myeloid dendritic cell;monocyte;non-classical monocyte;intermediate monocyte
Gmds	ENSMUSG00000038372	2	2	GDP-mannose 4,6 dehydratase		intestinal crypt stem cell;goblet cell;intestine goblet cell;large intestine goblet cell;leptomeningeal cell
Gmfb	ENSMUSG00000062014	2	2	Glia maturation factor beta (GMF-beta)
Gmnc	ENSMUSG00000068428	2	2	Geminin coiled-coil domain-containing protein 1	Nucleus	ependymal cell
Gmnn	ENSMUSG00000006715	2	2	Geminin	Cytoplasm	megakaryocyte-erythroid progenitor cell;erythroblast
Gna11	ENSMUSG00000034781	2	2	Guanine nucleotide-binding protein subunit alpha-11 (G alpha-11) (G-protein subunit alpha-11)	Cell membrane
Gna12	ENSMUSG00000000149	2	2	Guanine nucleotide-binding protein subunit alpha-12 (G alpha-12) (G-protein subunit alpha-12)	Cell membrane
Gna13	ENSMUSG00000020611	2	2	Guanine nucleotide-binding protein subunit alpha-13 (G alpha-13) (G-protein subunit alpha-13)	Membrane	Langerhans cell;CD1c-positive myeloid dendritic cell
Gna14	ENSMUSG00000024697	3	3	Guanine nucleotide-binding protein subunit alpha-14 (G alpha-14) (G-protein subunit alpha-14)
Gnai1	ENSMUSG00000057614	2	2	Guanine nucleotide-binding protein G(i) subunit alpha-1 (Adenylate cyclase-inhibiting G alpha protein)	Nucleus
Gnai2	ENSMUSG00000032562	2	1	Guanine nucleotide-binding protein G(i) subunit alpha-2 (Adenylate cyclase-inhibiting G alpha protein)	Cytoplasm	endothelial cell of artery;capillary endothelial cell
Gnai3	ENSMUSG00000000001	2	2	Guanine nucleotide-binding protein G(i) subunit alpha-3 (G(i) alpha-3)	Cytoplasm
Gnal	ENSMUSG00000024524	2	2	Guanine nucleotide-binding protein G(olf) subunit alpha (Adenylate cyclase-stimulating G alpha protein, olfactory type)		medium spiny neuron
Gnao1	ENSMUSG00000031748	4	2	Guanine nucleotide-binding protein G(o) subunit alpha	Cell membrane
Gnaq	ENSMUSG00000024639	3	2	Guanine nucleotide-binding protein G(q) subunit alpha (Guanine nucleotide-binding protein alpha-q)	Cell membrane
Gnat1	ENSMUSG00000034837	2	2	Guanine nucleotide-binding protein G(t) subunit alpha-1 (Transducin alpha-1 chain)	Cell projection
Gnat2	ENSMUSG00000009108	2	2	Guanine nucleotide-binding protein G(t) subunit alpha-2 (Transducin alpha-2 chain)	Cell projection
Gnat3	ENSMUSG00000028777	2	2	Guanine nucleotide-binding protein G(t) subunit alpha-3 (Gustducin alpha-3 chain)	Cytoplasm
Gnaz	ENSMUSG00000040009	2	2	Guanine nucleotide-binding protein G(z) subunit alpha (G(x) alpha chain) (Gz-alpha)	Membrane
Gnb1	ENSMUSG00000029064	2	1	Guanine nucleotide-binding protein G(I)/G(S)/G(T) subunit beta-1 (Transducin beta chain 1)
Gnb3	ENSMUSG00000023439	2	2	Guanine nucleotide-binding protein G(I)/G(S)/G(T) subunit beta-3 (Transducin beta chain 3)
Gnrh1	ENSMUSG00000015812	2	2	Progonadoliberin-1 (Progonadoliberin I)	Secreted
Gnrhr	ENSMUSG00000029255	2	2	Gonadotropin-releasing hormone receptor (GnRH receptor) (GnRH-R)	Cell membrane		GNRH
Golga2	ENSMUSG00000002546	2	2	Golgin subfamily A member 2 (130 kDa cis-Golgi matrix protein) (GM130)	Golgi apparatus
Golga3	ENSMUSG00000029502	2	2	Golgin subfamily A member 3 (Golgin-160) (Male-enhanced antigen 2) (MEA-2)	Cytoplasm
Golga5	ENSMUSG00000021192	2	2	Golgin subfamily A member 5 (Golgin-84) (Protein Ret-II) (Protein Sumiko)	Golgi apparatus membrane
Gopc	ENSMUSG00000019861	2	2	Golgi-associated PDZ and coiled-coil motif-containing protein (CFTR-associated ligand) (PDZ protein interacting specifically with TC10) (PIST)	Cytoplasm;Golgi apparatus membrane
Gorasp1	ENSMUSG00000032513	2	2	Golgi reassembly-stacking protein 1 (Golgi peripheral membrane protein p65) (Golgi reassembly-stacking protein of 65 kDa) (GRASP65)	Golgi apparatus
Gosr1	ENSMUSG00000010392	2	2	Golgi SNAP receptor complex member 1 (28 kDa Golgi SNARE protein) (28 kDa cis-Golgi SNARE p28) (GOS-28)	Golgi apparatus membrane
Got2	ENSMUSG00000031672	2	2	Aspartate aminotransferase, mitochondrial (mAspAT)	Mitochondrion matrix;Cell membrane
Gpa33	ENSMUSG00000000544	4	4	Cell surface A33 antigen (Glycoprotein A33) (mA33)	Membrane	intestinal crypt stem cell;enterocyte;enterocyte of epithelium of large intestine;goblet cell;intestine goblet cell;large intestine goblet cell;intestinal epithelial cell;epithelial cell of large intestine
Gpam	ENSMUSG00000024978	2	2	Glycerol-3-phosphate acyltransferase 1, mitochondrial (GPAT-1)	Mitochondrion outer membrane
Gpat2	ENSMUSG00000046338	2	2	Glycerol-3-phosphate acyltransferase 2, mitochondrial (GPAT-2)	Mitochondrion outer membrane
Gpbar1	ENSMUSG00000064272	2	2	G-protein coupled bile acid receptor 1 (Membrane-type receptor for bile acids) (M-BAR)	Cell membrane
Gpc3	ENSMUSG00000055653	2	2	Glypican-3	Cell membrane	mesothelial cell;mesothelial cell of pleura;mesothelial cell of visceral pleura;Leydig cell;mesenchymal cell
Gpc4	ENSMUSG00000031119	3	2	Glypican-4 (K-glypican)	Cell membrane	kidney loop of Henle thin descending limb epithelial cell
Gpc6	ENSMUSG00000058571	3	3	Glypican-6	Cell membrane	astrocyte;Bergmann glial cell;leptomeningeal cell;pericyte;mural cell
Gpd1	ENSMUSG00000023019	2	2	Glycerol-3-phosphate dehydrogenase [NAD(+)], cytoplasmic (GPD-C) (GPDH-C)	Cytoplasm	vip GABAergic cortical interneuron
Gper1	ENSMUSG00000053647	2	2	G-protein coupled estrogen receptor 1 (Chemoattractant receptor-like 2) (G protein-coupled estrogen receptor 1) (G-protein coupled receptor 30) (Membrane estrogen receptor) (mER)	Nucleus	vascular leptomeningeal cell;mesothelial fibroblast	Estradiol
Gphn	ENSMUSG00000047454	2	2	Gephyrin	Postsynaptic cell membrane	astrocyte;meis2 expressing cortical GABAergic cell
Gpi1	ENSMUSG00000036427	2	1	Glucose-6-phosphate isomerase		naive T cell
Gpm6a	ENSMUSG00000031517	2	2	Neuronal membrane glycoprotein M6-a (M6a)	Cell membrane	neural cell;neuron;corticothalamic-projecting glutamatergic cortical neuron;L6b glutamatergic cortical neuron
Gpnmb	ENSMUSG00000029816	2	2	Transmembrane glycoprotein NMB (DC-HIL) (Dendritic cell-associated transmembrane protein) (Osteoactivin)	Cell membrane	urothelial cell;basal cell of prostate epithelium;alveolar macrophage;lung macrophage;bladder cell
Gpr101	ENSMUSG00000036357	3	3	Probable G-protein coupled receptor 101	Cell membrane
Gpr107	ENSMUSG00000000194	2	2	Protein GPR107	Cell membrane
Gpr139	ENSMUSG00000066197	2	2	Probable G-protein coupled receptor 139 (G(q)-coupled orphan receptor GPRg1) (G-protein-coupled receptor PGR3)	Cell membrane
Gpr141b	ENSMUSG00000047462	2	2	G-protein coupled receptors family 1 profile domain-containing protein	Cell membrane
Gpr143	ENSMUSG00000025333	2	2	G-protein coupled receptor 143 (MOA1) (Ocular albinism type 1 protein homolog)	Melanosome membrane
Gpr149	ENSMUSG00000043441	2	2	Probable G-protein coupled receptor 149 (G-protein coupled receptor PGR10)	Cell membrane
Gpr17	ENSMUSG00000052229	3	3	Uracil nucleotide/cysteinyl leukotriene receptor (UDP/CysLT receptor) (G-protein coupled receptor 17)	Cell membrane
Gpr183	ENSMUSG00000051212	2	2	G-protein coupled receptor 183 (Epstein-Barr virus-induced G-protein coupled receptor 2 homolog) (EBI2) (EBV-induced G-protein coupled receptor 2 homolog)	Cell membrane	Langerhans cell
Gpr20	ENSMUSG00000045281	2	2	G-protein coupled receptor 20	Cell membrane
Gpr22	ENSMUSG00000044067	3	3	G-protein coupled receptor 22	Cell membrane
Gpr26	ENSMUSG00000040125	2	2	G-protein coupled receptor 26	Cell membrane
Gpr35	ENSMUSG00000026271	2	2	G-protein coupled receptor 35 (Kynurenic acid receptor) (KYNA receptor)	Cell membrane	intermediate monocyte
Gpr37l1	ENSMUSG00000026424	3	2	G-protein coupled receptor 37-like 1 (Endothelin B receptor-like protein 2) (ETBR-LP-2)	Cell membrane	neuron associated cell;glial cell;macroglial cell;astrocyte;Bergmann glial cell;Schwann cell;cardiac neuron	PSAP
Gpr39	ENSMUSG00000026343	3	3	G-protein coupled receptor 39	Cell membrane
Gpr4	ENSMUSG00000044317	3	3	G-protein coupled receptor 4	Cell membrane
Gpr50	ENSMUSG00000056380	2	2	Melatonin-related receptor (G protein-coupled receptor 50) (H9)	Cell membrane
Gpr6	ENSMUSG00000046922	2	2	G-protein coupled receptor 6 (Sphingosine 1-phosphate receptor GPR6)	Cell membrane
Gpr65	ENSMUSG00000021886	2	2	Psychosine receptor (G-protein coupled receptor 65) (T-cell death-associated gene 8 protein)	Cell membrane	mast cell;innate lymphoid cell
Gpr83	ENSMUSG00000031932	3	3	G-protein coupled receptor 83 (Glucocorticoid-induced receptor)	Cell membrane		NPY
Gpr84	ENSMUSG00000063234	2	2	G-protein coupled receptor 84	Cell membrane
Gpr88	ENSMUSG00000068696	3	3	Probable G-protein coupled receptor 88 (Striatum-specific G-protein coupled receptor)	Cell membrane
Gprc5b	ENSMUSG00000008734	2	2	G-protein coupled receptor family C group 5 member B (Retinoic acid-induced gene 2 protein) (RAIG-2)	Cell membrane
Gprc6a	ENSMUSG00000019905	2	2	G-protein coupled receptor family C group 6 member A	Cell membrane
Gps1	ENSMUSG00000025156	3	2	COP9 signalosome complex subunit 1 (SGN1) (Signalosome subunit 1) (G protein pathway suppressor 1) (GPS-1) (JAB1-containing signalosome subunit 1)	Cytoplasm
Gpsm1	ENSMUSG00000026930	2	2	G-protein-signaling modulator 1 (Activator of G-protein signaling 3)	Cytoplasm
Gpsm2	ENSMUSG00000027883	2	2	G-protein-signaling modulator 2 (Pins homolog)	Cytoplasm
Gpt2	ENSMUSG00000031700	2	2	Alanine aminotransferase 2 (ALT2)		epithelial cell of prostate;luminal cell of prostate epithelium
Gpx2	ENSMUSG00000042808	2	2	Glutathione peroxidase 2 (GPx-2) (GSHPx-2)	Cytoplasm	intestinal crypt stem cell;basal cell;basal cell of epidermis;stem cell of epidermis;keratinocyte;stratified epithelial cell;goblet cell;intestine goblet cell;large intestine goblet cell;epidermal cell
Gpx5	ENSMUSG00000004344	2	2	Epididymal secretory glutathione peroxidase	Secreted
Gramd1a	ENSMUSG00000001248	2	2	Protein Aster-A (GRAM domain-containing protein 1A)	Endoplasmic reticulum membrane
Gramd1b	ENSMUSG00000040111	2	2	Protein Aster-B (GRAM domain-containing protein 1B)	Endoplasmic reticulum membrane	kidney loop of Henle thin descending limb epithelial cell
Grb10	ENSMUSG00000020176	2	2	Growth factor receptor-bound protein 10 (GRB10 adapter protein) (Maternally expressed gene 1 protein)	Cytoplasm	mesothelial cell;skeletal muscle fiber;cell of skeletal muscle;mesenchymal cell
Grb2	ENSMUSG00000059923	2	2	Growth factor receptor-bound protein 2 (Adapter protein GRB2) (SH2/SH3 adapter GRB2)	Nucleus	erythroid progenitor cell;erythroid progenitor cell, mammalian
Grb7	ENSMUSG00000019312	2	2	Growth factor receptor-bound protein 7 (Epidermal growth factor receptor GRB-7) (GRB7 adapter protein)	Cytoplasm
Greb1	ENSMUSG00000036523	2	2	Protein GREB1	Membrane
Grem1	ENSMUSG00000074934	2	2	Gremlin-1 (Cysteine knot superfamily 1, BMP antagonist 1) (Down-regulated in Mos-transformed cells protein)	Secreted	keratinocyte stem cell
Grhl2	ENSMUSG00000022286	2	2	Grainyhead-like protein 2 homolog (Brother of mammalian grainyhead) (Transcription factor CP2-like 3)	Nucleus
Grhl3	ENSMUSG00000037188	2	2	Grainyhead-like protein 3 homolog (Transcription factor CP2-like 4)	Nucleus	urothelial cell;bladder urothelial cell;bladder cell
Gria1	ENSMUSG00000020524	3	2	Glutamate receptor 1 (GluR-1) (AMPA-selective glutamate receptor 1) (GluR-A) (GluR-K1) (Glutamate receptor ionotropic, AMPA 1) (GluA1)	Cell membrane	Bergmann glial cell;sst GABAergic cortical interneuron;pvalb GABAergic cortical interneuron;meis2 expressing cortical GABAergic cell;hippocampal neuron	Glutamate
Gria2	ENSMUSG00000033981	2	2	Glutamate receptor 2 (GluR-2) (AMPA-selective glutamate receptor 2) (GluR-B) (GluR-K2) (Glutamate receptor ionotropic, AMPA 2) (GluA2)	Cell membrane	neural cell;neuron	Glutamate
Gria3	ENSMUSG00000001986	2	2	Glutamate receptor 3 (GluR-3) (AMPA-selective glutamate receptor 3) (GluR-C) (GluR-K3) (Glutamate receptor ionotropic, AMPA 3) (GluA3)	Cell membrane	corticothalamic-projecting glutamatergic cortical neuron;L6 corticothalamic-projecting glutamatergic cortical neuron;L6b glutamatergic cortical neuron	Glutamate
Gria4	ENSMUSG00000025892	2	2	Glutamate receptor 4 (GluR-4) (GluR4) (AMPA-selective glutamate receptor 4) (GluR-D) (Glutamate receptor ionotropic, AMPA 4) (GluA4)	Cell membrane	neural cell;Bergmann glial cell;neuron;granule cell;cerebellar granule cell;meis2 expressing cortical GABAergic cell	Glutamate
Grid1	ENSMUSG00000041078	2	2	Glutamate receptor ionotropic, delta-1 (GluD1) (GluR delta-1 subunit)	Cell membrane	neuron associated cell (sensu Vertebrata);oligodendrocyte precursor cell;cerebellar Golgi cell;medium spiny neuron
Grid2	ENSMUSG00000071424	2	2	Glutamate receptor ionotropic, delta-2 (GluD2) (GluR delta-2 subunit)	Cell membrane	neuron associated cell;glial cell;macroglial cell;astrocyte;Bergmann glial cell;astrocyte of the cerebellum;cerebellar Golgi cell;Purkinje cell	Glutamate
Grifin	ENSMUSG00000036586	2	2	Grifin (Galectin-related inter-fiber protein)
Grik1	ENSMUSG00000022935	2	2	Glutamate receptor ionotropic, kainate 1 (GluK1) (Glutamate receptor 5) (GluR-5) (GluR5)	Cell membrane	interneuron;cortical interneuron;cerebral cortex GABAergic interneuron;lamp5 GABAergic cortical interneuron;vip GABAergic cortical interneuron;sst GABAergic cortical interneuron;sst chodl GABAergic cortical interneuron;pvalb GABAergic cortical interneuron;inhibitory interneuron;GABAergic neuron;L5/6 near-projecting glutamatergic neuron of the primary motor cortex	Glutamate
Grik2	ENSMUSG00000056073	2	2	Glutamate receptor ionotropic, kainate 2 (GluK2) (Glutamate receptor 6) (GluR-6) (GluR6) (Glutamate receptor beta-2) (GluR beta-2)	Cell membrane	neural cell;neuron;interneuron;cortical interneuron;cerebral cortex GABAergic interneuron;lamp5 GABAergic cortical interneuron;sncg GABAergic cortical interneuron;vip GABAergic cortical interneuron;sst GABAergic cortical interneuron;inhibitory interneuron;granule cell;cerebellar granule cell;GABAergic neuron;medium spiny neuron	Glutamate
Grik3	ENSMUSG00000001985	3	3	Glutamate receptor ionotropic, kainate 3 (GluK3) (Glutamate receptor 7) (GluR-7) (GluR7)	Cell membrane	sst GABAergic cortical interneuron;cerebellar Golgi cell;L5/6 near-projecting glutamatergic neuron of the primary motor cortex;L6b glutamatergic cortical neuron	Glutamate
Grik4	ENSMUSG00000032017	3	3	Glutamate receptor ionotropic, kainate 4 (GluK4)	Cell membrane	neuron associated cell (sensu Vertebrata);oligodendrocyte precursor cell	Glutamate
Grin1	ENSMUSG00000026959	2	2	Glutamate receptor ionotropic, NMDA 1 (GluN1) (Glutamate [NMDA] receptor subunit zeta-1) (N-methyl-D-aspartate receptor subunit NR1) (NMD-R1)	Cell membrane	neuron	Glutamate
Grin2a	ENSMUSG00000059003	2	2	Glutamate receptor ionotropic, NMDA 2A (GluN2A) (Glutamate [NMDA] receptor subunit epsilon-1) (N-methyl D-aspartate receptor subtype 2A) (NMDAR2A) (NR2A)	Cell projection	neural cell;neuron;pyramidal neuron;glutamatergic neuron;L2/3-6 intratelencephalic projecting glutamatergic cortical neuron;hippocampal neuron	Glutamate
Grin2b	ENSMUSG00000030209	2	2	Glutamate receptor ionotropic, NMDA 2B (GluN2B) (Glutamate [NMDA] receptor subunit epsilon-2) (N-methyl D-aspartate receptor subtype 2B) (NMDAR2B) (NR2B)	Cell membrane	neural cell;neuron;cerebral cortex GABAergic interneuron;pyramidal neuron;L6 intratelencephalic projecting glutamatergic neuron of the primary motor cortex	Glutamate
Grin2c	ENSMUSG00000020734	2	2	Glutamate receptor ionotropic, NMDA 2C (GluN2C) (Glutamate [NMDA] receptor subunit epsilon-3) (N-methyl D-aspartate receptor subtype 2C) (NMDAR2C) (NR2C)	Cell membrane		Glutamate
Grin2d	ENSMUSG00000002771	2	2	Glutamate receptor ionotropic, NMDA 2D (GluN2D) (Glutamate [NMDA] receptor subunit epsilon-4) (N-methyl D-aspartate receptor subtype 2D) (NMDAR2D) (NR2D)	Cell membrane		Glutamate
Grk2	ENSMUSG00000024858	3	2	Beta-adrenergic receptor kinase 1 (Beta-ARK-1)	Cytoplasm
Grk3	ENSMUSG00000042249	2	2	G protein-coupled receptor kinase
Grk5	ENSMUSG00000003228	2	2	G protein-coupled receptor kinase 5	Cytoplasm
Grm1	ENSMUSG00000019828	2	2	Metabotropic glutamate receptor 1 (mGluR1)	Cell membrane	interneuron;sst GABAergic cortical interneuron;sst chodl GABAergic cortical interneuron;granule cell;cerebellar granule cell;Purkinje cell;hippocampal neuron	Glutamate
Grm2	ENSMUSG00000023192	2	2	Metabotropic glutamate receptor 2 (mGluR2)	Cell membrane		Glutamate
Grm3	ENSMUSG00000003974	2	2	Metabotropic glutamate receptor 3 (mGluR3)	Cell membrane	neuron associated cell;glial cell;macroglial cell;astrocyte;oligodendrocyte;cerebellar Golgi cell;medium spiny neuron;pericyte;mural cell	Glutamate
Grm4	ENSMUSG00000063239	2	2	Metabotropic glutamate receptor 4 (mGluR4)	Cell membrane	granule cell;cerebellar granule cell	Glutamate
Grm6	ENSMUSG00000000617	2	2	Metabotropic glutamate receptor 6 (mGluR6)	Cell membrane		Glutamate
Grm8	ENSMUSG00000024211	3	3	Metabotropic glutamate receptor 8 (mGluR8)	Cell membrane	vip GABAergic cortical interneuron;cerebellar Golgi cell;L5 extratelencephalic projecting glutamatergic cortical neuron;L5/6 near-projecting glutamatergic neuron of the primary motor cortex;corticothalamic-projecting glutamatergic cortical neuron;L6 corticothalamic-projecting glutamatergic cortical neuron	Glutamate
Grn	ENSMUSG00000034708	2	2	Progranulin (PGRN) (Acrogranin) (Epithelin/granulin precursor) (Glycoprotein of 88 Kda) (GP88) (Glycoprotein 88) (PC cell-derived growth factor) (PCDGF) (Proepithelin) (PEPI)	Secreted	phagocyte;macrophage;tissue-resident macrophage;Kupffer cell;alveolar macrophage;central nervous system macrophage;microglial cell;lung macrophage;professional antigen presenting cell;plasmacytoid dendritic cell;precursor B cell;macrophage dendritic cell progenitor
Grp	ENSMUSG00000024517	2	2	Gastrin-releasing peptide (GRP)	Secreted	epithelial cell of prostate;basal cell of prostate epithelium	GRP
Grpel1	ENSMUSG00000029198	2	2	GrpE protein homolog 1, mitochondrial (Mt-GrpE#1)	Mitochondrion matrix
Grpr	ENSMUSG00000031364	2	2	Gastrin-releasing peptide receptor (GRP-R) (GRP-preferring bombesin receptor)	Cell membrane		GPR
Grxcr1	ENSMUSG00000068082	2	2	Glutaredoxin domain-containing cysteine-rich protein 1	Cell projection
Grxcr2	ENSMUSG00000073574	2	2	Glutaredoxin domain-containing cysteine-rich protein 2 (GRXCR1-like protein) (Glutaredoxin domain-containing cysteine-rich protein 1-like protein)	Cell projection
Gsc	ENSMUSG00000021095	2	2	Homeobox protein goosecoid	Nucleus
Gsc2	ENSMUSG00000022738	2	2	Homeobox protein goosecoid-2 (GSC-2) (Homeobox protein goosecoid-like) (GSC-L)	Nucleus
Gsdma3	ENSMUSG00000064224	2	2	Gasdermin-A3 (Gasdermin-3)	Cell membrane
Gsdmd	ENSMUSG00000022575	2	2	Gasdermin-D (Gasdermin domain-containing protein 1)	Cytoplasm
Gsdme	ENSMUSG00000029821	2	2	Gasdermin-E (Non-syndromic hearing impairment protein 5 homolog)	Cytoplasm	Bergmann glial cell
Gsk3a	ENSMUSG00000057177	3	2	Glycogen synthase kinase-3 alpha (GSK-3 alpha)
Gsk3b	ENSMUSG00000022812	2	2	Glycogen synthase kinase-3 beta (GSK-3 beta)	Cytoplasm
Gsta1	ENSMUSG00000074183	2	2	Glutathione S-transferase A1
Gstk1	ENSMUSG00000029864	2	2	Glutathione S-transferase kappa 1	Mitochondrion
Gstp1	ENSMUSG00000060803	2	2	Glutathione S-transferase P 1 (Gst P1)	Cytoplasm
Gsx1	ENSMUSG00000053129	2	2	GS homeobox 1 (Homeobox protein GSH-1)	Nucleus
Gsx2	ENSMUSG00000035946	2	2	GS homeobox 2 (Genetic-screened homeobox 2) (Homeobox protein GSH-2)	Nucleus
Gtf2a1	ENSMUSG00000020962	2	2	Transcription initiation factor IIA subunit 1 (General transcription factor IIA subunit 1)	Nucleus
Gtf2a2	ENSMUSG00000033543	2	2	Transcription initiation factor IIA subunit 2 (General transcription factor IIA subunit 2) (Transcription initiation factor IIA gamma chain) (TFIIA-gamma)	Nucleus
Gtf2b	ENSMUSG00000028271	2	2	Transcription initiation factor IIB	Nucleus
Gtf2e1	ENSMUSG00000022828	2	2	General transcription factor IIE subunit 1 (General transcription factor IIE 56 kDa subunit) (Transcription initiation factor IIE subunit alpha) (TFIIE-alpha)	Nucleus
Gtf2e2	ENSMUSG00000031585	2	2	General transcription factor IIE subunit 2 (Transcription initiation factor IIE subunit beta) (TFIIE-beta)	Nucleus
Gtf2h1	ENSMUSG00000006599	2	2	General transcription factor IIH subunit 1 (Basic transcription factor 2 62 kDa subunit) (BTF2 p62) (General transcription factor IIH polypeptide 1) (TFIIH basal transcription factor complex p62 subunit)	Nucleus
Gtf2i	ENSMUSG00000060261	2	2	General transcription factor II-I (GTFII-I) (TFII-I) (Bruton tyrosine kinase-associated protein 135) (BAP-135) (BTK-associated protein 135)	Cytoplasm;Nucleus
Gtpbp2	ENSMUSG00000023952	2	2	GTP-binding protein 2 (GTP-binding-like protein 2)
Gtse1	ENSMUSG00000022385	2	2	G2 and S phase-expressed protein 1 (GTSE-1) (Protein B99)	Cytoplasm
Gucy1a1	ENSMUSG00000033910	2	2	Guanylate cyclase soluble subunit alpha-1 (GCS-alpha-1)	Cytoplasm	stromal cell of ovary;interstitial cell of ovary
Gucy2e	ENSMUSG00000020890	2	2	Retinal guanylyl cyclase 1 (Guanylate cyclase 2E) (Guanylyl cyclase GC-E)	Photoreceptor outer segment membrane
Gucy2f	ENSMUSG00000042282	2	2	Retinal guanylyl cyclase 2	Membrane
Gusb	ENSMUSG00000025534	2	2	Beta-glucuronidase	Lysosome
Gyg	ENSMUSG00000019528	2	2	Glycogenin		stem cell;mesenchymal stem cell;multi-ciliated epithelial cell;ciliated columnar cell of tracheobronchial tree;ciliated cell of the bronchus;bronchial epithelial cell;naive T cell;fibroblast of lung
Gys2	ENSMUSG00000030244	2	2	Glycogen [starch] synthase, liver
Gzma	ENSMUSG00000023132	2	2	Granzyme A	Secreted	mononuclear cell;lymphocyte;T cell;alpha-beta T cell;mature alpha-beta T cell;CD8-positive, alpha-beta T cell;mature NK T cell;mature T cell;immature T cell;thymocyte;DN3 thymocyte;innate lymphoid cell;natural killer cell
Gzmb	ENSMUSG00000015437	2	2	Granzyme B(G,H)	Secreted	lymphocyte;T cell;alpha-beta T cell;mature alpha-beta T cell;CD8-positive, alpha-beta T cell;effector CD8-positive, alpha-beta T cell;mature NK T cell;mature T cell;innate lymphoid cell;natural killer cell
Gzmk	ENSMUSG00000042385	2	2	Granzyme K	Cytoplasmic granule	lymphocyte;T cell;alpha-beta T cell;mature alpha-beta T cell;CD4-positive, alpha-beta T cell;CD8-positive, alpha-beta T cell;mature NK T cell;mature T cell
H19	ENSMUSG00000000031	2	2	M.musculus H19 mRNA		hepatoblast;skeletal muscle satellite stem cell;neuroendocrine cell;chromaffin cell;mesothelial cell of pleura;mesothelial cell of visceral pleura;taste receptor cell;glandular epithelial cell;acinar cell;cortical cell of adrenal gland;granulosa cell;club cell;ovarian surface epithelial cell;tongue muscle cell;skeletal muscle satellite cell;trophoblast giant cell;sympathetic neuron;stromal cell;s…
H1foo	ENSMUSG00000042279	2	2
H2-DMb2	ENSMUSG00000037548	3	3	Histocompatibility 2, class II, locus Mb2	Membrane	dendritic cell;plasmacytoid dendritic cell;CD141-positive myeloid dendritic cell;conventional dendritic cell;myeloid dendritic cell;mononuclear cell;lymphocyte;B cell
H2afv	ENSMUSG00000041126	2	2
H2afx	ENSMUSG00000049932	2	2
H2afy	ENSMUSG00000015937	2	2
H2afz	ENSMUSG00000037894	2	2
Hace1	ENSMUSG00000038822	2	2	E3 ubiquitin-protein ligase HACE1	Golgi apparatus
Hacl1	ENSMUSG00000021884	2	2	2-hydroxyacyl-CoA lyase 1	Peroxisome
Hadh	ENSMUSG00000027984	2	2	Hydroxyacyl-coenzyme A dehydrogenase, mitochondrial (HCDH)	Mitochondrion matrix	type B pancreatic cell
Hadhb	ENSMUSG00000059447	2	2	Trifunctional enzyme subunit beta, mitochondrial (TP-beta)	Mitochondrion
Hal	ENSMUSG00000020017	3	2	Histidine ammonia-lyase (Histidase)
Hamp	ENSMUSG00000050440	3	2	Hepcidin	Secreted
Hand1	ENSMUSG00000037335	2	2	Heart- and neural crest derivatives-expressed protein 1 (Extraembryonic tissues, heart, autonomic nervous system and neural crest derivatives-expressed protein 1) (eHAND) (Helix-loop-helix transcription factor expressed in extraembryonic mesoderm and trophoblast) (Thing-1) (Th1)	Nucleus
Hand2	ENSMUSG00000038193	2	2	Heart- and neural crest derivatives-expressed protein 2 (Deciduum, heart, autonomic nervous system and neural crest derivatives-expressed protein 2) (dHAND) (Helix-loop-helix transcription factor expressed in embryo and deciduum) (Thing-2)	Nucleus	Schwann cell;fibroblast;hepatic stellate cell;pancreatic stellate cell
Hao1	ENSMUSG00000027261	2	2	2-Hydroxyacid oxidase 1 (HAOX1)	Peroxisome matrix
Hap1	ENSMUSG00000006930	2	2	Huntingtin-associated protein 1 (HAP-1)	Cytoplasm	pancreatic endocrine cell;pancreatic D cell;glandular epithelial cell;enteroendocrine cell;endocrine cell
[truncated: 3,007 more rows]

## Sheet: Suppl. Table 3 Custom Panel
Gene	Ensembl ID	Probesets
EGFP	EGFP	3
tdTomato	tdTomato	4
Pi16	ENSMUSG00000024011	4
Chodl	ENSMUSG00000022860	5
Kcna1	ENSMUSG00000047976	5
Rsad2	ENSMUSG00000020641	5
Cthrc1	ENSMUSG00000054196	5
Tnn	ENSMUSG00000026725	5
Ccn4	ENSMUSG00000005124	5
Adamts16	ENSMUSG00000049538	5
Rspo4	ENSMUSG00000032852	5
Col3a1	ENSMUSG00000026043	3
Clec3b	ENSMUSG00000025784	2
Thy1	ENSMUSG00000032011	5
Acta2	ENSMUSG00000035783	5
Il6	ENSMUSG00000025746	5
Angptl7	ENSMUSG00000028989	4
Lyz2	ENSMUSG00000069516	4
Col11a1	ENSMUSG00000027966	5
Col27a1	ENSMUSG00000045672	5
Chad	ENSMUSG00000039084	5
Epyc	ENSMUSG00000019936	5
Cilp	ENSMUSG00000042254	4
Cilp2	ENSMUSG00000044006	5
Matn3	ENSMUSG00000020583	5
Comp	ENSMUSG00000031849	5
Scrg1	ENSMUSG00000031610	5
Ucma	ENSMUSG00000026668	4
Anpep	ENSMUSG00000039062	5
Ptdss1	ENSMUSG00000021518	5
Crlf1	ENSMUSG00000007888	5
Crispld1	ENSMUSG00000025776	5
Clcf1	ENSMUSG00000040663	5
Sparcl1	ENSMUSG00000029309	5
Col22a1	ENSMUSG00000079022	5
Ank3	ENSMUSG00000069601	5
Il1b	ENSMUSG00000027398	5
Coch	ENSMUSG00000020953	5
Tenm2	ENSMUSG00000049336	4
Mcpt4	ENSMUSG00000061068	4
Spp1	ENSMUSG00000029304	5
Fmo2	ENSMUSG00000040170	5
Rgs5	ENSMUSG00000026678	5
Klk1	ENSMUSG00000063903	5
Mbp	ENSMUSG00000041607	5
Ly6c2	ENSMUSG00000022584	5
Cd63	ENSMUSG00000025351	5
Timd4	ENSMUSG00000055546	5
Retnla	ENSMUSG00000061100	4
H2-Ab1	ENSMUSG00000073421	4
Fabp5	ENSMUSG00000027533	5
Cacnb3	ENSMUSG00000003352	5
Siglech	ENSMUSG00000051504	5
Ngp	ENSMUSG00000032484	5
Ly6d	ENSMUSG00000034634	5
Nfasc	ENSMUSG00000026442	4
Ociad2	ENSMUSG00000029153	4
Hmmr	ENSMUSG00000020330	5
Hist1h1b	ENSMUSG00000058773	3
Kirrel3	ENSMUSG00000032036	5
Uox	ENSMUSG00000028186	5
Nmnat1	ENSMUSG00000028992	5
Emcn	ENSMUSG00000054690	5
Cdk19	ENSMUSG00000038481	4
Prex1	ENSMUSG00000039621	5
Sparc	ENSMUSG00000018593	2
Pdzrn4	ENSMUSG00000036218	5
Wwp2	ENSMUSG00000031930	4
Cd74	ENSMUSG00000024610	5
Ltf	ENSMUSG00000032496	5
Skap1	ENSMUSG00000057058	5
Col8a1	ENSMUSG00000068196	5
Nnmt	ENSMUSG00000032271	4
S100a16	ENSMUSG00000074457	4
Calca	ENSMUSG00000030669	5
Mrgprd	ENSMUSG00000051207	5
Mrgpra3	ENSMUSG00000078698	5
Mrgprb4	ENSMUSG00000070550	4
Dcn	ENSMUSG00000019929	5
Atf3	ENSMUSG00000026628	4
Scn7a	ENSMUSG00000034810	5
H2-Q4	ENSMUSG00000035929	4
Vim	ENSMUSG00000026728	5
Plxnb1	ENSMUSG00000053646	4
Sema4f	ENSMUSG00000000627	5
Sema7a	ENSMUSG00000038264	5
Sprr1a	ENSMUSG00000050359	4
Art1	ENSMUSG00000030996	5
Stmn4	ENSMUSG00000022044	4
Klhl1	ENSMUSG00000022076	4
Fes	ENSMUSG00000053158	5
Hba-a1	ENSMUSG00000069919	3
Ifrd1	ENSMUSG00000001627	5
Unc5d	ENSMUSG00000063626	5
Slitrk2	ENSMUSG00000036790	4
Bambi	ENSMUSG00000024232	3
Ramp1	ENSMUSG00000034353	5
Mpz	ENSMUSG00000056569	5
Dnm3os	ENSMUSG00000078190	5
Epdr1	ENSMUSG00000002808	5

## Sheet: Suppl. Table 4 Gene Detection
Joint Slide #1				Fracture Slide #1				Spine Slide #1
Gene	Transcript Counts	Transcript Rank	Panel Designation	Gene	Transcript Counts	Transcript Rank	Panel Designation	Gene	Transcript Counts	Transcript Rank	Panel Designation
Hba-a1	7860584	1	Custom	Vim	5451179	1	Custom	Hba-a1	9605568	1	Custom
Col1a2	2245210	2	Xenium 5k	Sparc	4784221	2	Custom	Aldoa	3653310	2	Xenium 5k
Myh4	2242432	3	Xenium 5k	Col3a1	4479415	3	Custom	Myh4	3401067	3	Xenium 5k
Sparc	1811516	4	Custom	Col1a2	4016219	4	Xenium 5k	Ngp	2583001	4	Custom
Ngp	1742983	5	Custom	Myh4	3727311	5	Xenium 5k	Ltf	2324677	5	Custom
Hist1h1b	1703268	6	Custom	Col1a1	2692730	6	Xenium 5k	Mpz	2144821	6	Custom
Ltf	1696756	7	Custom	Aldoa	2513197	7	Xenium 5k	Lyz2	1983323	7	Custom
Lyz2	1668918	8	Custom	Dcn	1970053	8	Custom	Mbp	1823872	8	Custom
Col3a1	1559874	9	Custom	Lyz2	1533449	9	Custom	Slc4a1	1642923	9	Xenium 5k
Vim	1548591	10	Custom	Comp	1518525	10	Custom	Hist1h1b	1444732	10	Custom
Aldoa	1428783	11	Xenium 5k	Des	1458517	11	Xenium 5k	Vim	1425957	11	Custom
Slc4a1	1304625	12	Xenium 5k	Ttn	1374150	12	Xenium 5k	Sparc	1309123	12	Custom
Col1a1	1246644	13	Xenium 5k	Col11a1	1264466	13	Custom	Cd24a	1274262	13	Xenium 5k
Hist2h2bb	1139253	14	Xenium 5k	Myh1	1217379	14	Xenium 5k	Col1a2	1231754	14	Xenium 5k
Spp1	965283	15	Custom	Fn1	1159514	15	Xenium 5k	Ttn	1160905	15	Xenium 5k
Dcn	881064	16	Custom	Spp1	1019003	16	Custom	Hist2h2bb	1145630	16	Xenium 5k
Cd24a	848338	17	Xenium 5k	Cd63	903028	17	Custom	Nefl	1010566	17	Xenium 5k
Cd74	696985	18	Custom	Cd74	803213	18	Custom	Des	979159	18	Xenium 5k
Bglap2	680986	19	Xenium 5k	Anxa2	604204	19	Xenium 5k	Spp1	969295	19	Custom
Comp	636152	20	Custom	Tnn	595954	20	Custom	Myh1	923666	20	Xenium 5k
Ttn	572445	21	Xenium 5k	Ybx3	557021	21	Xenium 5k	Cryab	900347	21	Xenium 5k
Ighm	492138	22	Xenium 5k	Col6a2	552278	22	Xenium 5k	Map1b	897249	22	Xenium 5k
Cd63	458589	23	Custom	Cryab	545829	23	Xenium 5k	Dcn	893522	23	Custom
Des	422684	24	Xenium 5k	P4hb	540434	24	Xenium 5k	Cd74	759099	24	Custom
Fn1	415917	25	Xenium 5k	Nedd4	528705	25	Xenium 5k	Myh2	706007	25	Xenium 5k
Bglap	392095	26	Xenium 5k	Fstl1	515561	26	Xenium 5k	Pkm	687784	26	Xenium 5k
Rsrp1	391038	27	Xenium 5k	Plec	506548	27	Xenium 5k	Uchl1	658945	27	Xenium 5k
Cxcl12	360893	28	Xenium 5k	Ryr1	504588	28	Xenium 5k	Fstl1	645863	28	Xenium 5k
Rsad2	316899	29	Custom	Cxcl12	467819	29	Xenium 5k	Ndrg4	645149	29	Xenium 5k
Col11a1	315538	30	Custom	Pkm	458810	30	Xenium 5k	Nefm	644938	30	Xenium 5k
Myh1	276012	31	Xenium 5k	H19	446050	31	Xenium 5k	Col1a1	600296	31	Xenium 5k
Chil3	264445	32	Xenium 5k	Ibsp	444759	32	Xenium 5k	Actn2	599686	32	Xenium 5k
Hspa5	249295	33	Xenium 5k	Postn	438700	33	Xenium 5k	Tubb3	586088	33	Xenium 5k
Gnai2	243405	34	Xenium 5k	Lum	434561	34	Xenium 5k	Sncg	585117	34	Xenium 5k
Mki67	233738	35	Xenium 5k	Lrp1	409205	35	Xenium 5k	Thy1	568279	35	Custom
Pkm	232450	36	Xenium 5k	Col5a1	400416	36	Xenium 5k	Atp2a2	535579	36	Xenium 5k
Ybx3	225925	37	Xenium 5k	Cthrc1	398654	37	Custom	Nefh	535062	37	Xenium 5k
Mmp13	225390	38	Xenium 5k	Itgb1	370117	38	Xenium 5k	Ywhag	531755	38	Xenium 5k
Flna	220703	39	Xenium 5k	Hnrnpa1	360306	39	Xenium 5k	Cd63	528559	39	Custom
Msn	219948	40	Xenium 5k	Csde1	351272	40	Xenium 5k	Bglap2	505547	40	Xenium 5k
Dek	215361	41	Xenium 5k	Lamp1	341876	41	Xenium 5k	Plec	504855	41	Xenium 5k
Epb41	213723	42	Xenium 5k	Ndrg2	341229	42	Xenium 5k	Rsrp1	504388	42	Xenium 5k
Itgb1	213083	43	Xenium 5k	Trdn	338585	43	Xenium 5k	Cxcl12	494894	43	Xenium 5k
Rnf10	212445	44	Xenium 5k	Thbs1	336291	44	Xenium 5k	Rtn3	483648	44	Xenium 5k
Syk	207152	45	Xenium 5k	Fabp5	310818	45	Custom	Myl2	475199	45	Xenium 5k
Col6a2	206529	46	Xenium 5k	Msn	300041	46	Xenium 5k	Pvalb	465401	46	Xenium 5k
Pdia3	206002	47	Xenium 5k	Gnai2	298655	47	Xenium 5k	Csde1	450529	47	Xenium 5k
H2-Q4	204496	48	Custom	Bin1	294780	48	Xenium 5k	Anxa2	440785	48	Xenium 5k
Pvalb	204105	49	Xenium 5k	Matn3	291644	49	Custom	Ighm	439203	49	Xenium 5k
Ryr1	201401	50	Xenium 5k	Col9a3	290246	50	Xenium 5k	Calca	438496	50	Custom
Plec	200542	51	Xenium 5k	Hist1h1b	288339	51	Custom	Stmn2	429161	51	Xenium 5k
Cbx3	198480	52	Xenium 5k	Lmna	287412	52	Xenium 5k	Ybx3	426842	52	Xenium 5k
Grn	196388	53	Xenium 5k	Ctnnb1	286758	53	Xenium 5k	Pink1	425071	53	Xenium 5k
Lamp1	195117	54	Xenium 5k	Col27a1	284296	54	Custom	Vdac1	418158	54	Xenium 5k
Serpine2	193915	55	Xenium 5k	Cltc	281539	55	Xenium 5k	Ryr1	410502	55	Xenium 5k
Ly6c2	192651	56	Custom	Acan	280531	56	Xenium 5k	Chil3	396776	56	Xenium 5k
Ibsp	192573	57	Xenium 5k	Bglap2	270836	57	Xenium 5k	Epb41	395688	57	Xenium 5k
Hnrnpa1	191377	58	Xenium 5k	Rtn4	265160	58	Xenium 5k	Ywhaz	394225	58	Xenium 5k
Mmp9	190249	59	Xenium 5k	Pvalb	264296	59	Xenium 5k	Rnf10	394142	59	Xenium 5k
Chad	188660	60	Custom	Mmp14	260641	60	Xenium 5k	Rab7	391346	60	Xenium 5k
Adipor1	183699	61	Xenium 5k	Pdia3	257491	61	Xenium 5k	Sdhb	390678	61	Xenium 5k
Cltc	182170	62	Xenium 5k	Hspa5	257451	62	Xenium 5k	Adipor1	373971	62	Xenium 5k
Lrp1	181988	63	Xenium 5k	Nfe2l1	255853	63	Xenium 5k	Ldhb	368308	63	Xenium 5k
Myh9	181471	64	Xenium 5k	Cd84	253962	64	Xenium 5k	Lamp1	365622	64	Xenium 5k
Hist1h4h	181390	65	Xenium 5k	Bmp1	253942	65	Xenium 5k	Atp5f1	353247	65	Xenium 5k
Lum	180673	66	Xenium 5k	Casq1	251286	66	Xenium 5k	Rhoa	349902	66	Xenium 5k
Tnn	179759	67	Custom	Grn	251268	67	Xenium 5k	Ndrg2	347187	67	Xenium 5k
Sfpq	178247	68	Xenium 5k	Myh9	248802	68	Xenium 5k	Rsad2	343512	68	Custom
Rab7	177271	69	Xenium 5k	Mmp2	245538	69	Xenium 5k	Fabp3	342146	69	Xenium 5k
Tfrc	172299	70	Xenium 5k	Hist2h2bb	242429	70	Xenium 5k	Nfe2l1	339527	70	Xenium 5k
Rhoa	170826	71	Xenium 5k	Col6a3	238355	71	Xenium 5k	Col3a1	334501	71	Custom
Neat1	169752	72	Xenium 5k	Kif1c	236780	72	Xenium 5k	App	333267	72	Xenium 5k
Trdn	165578	73	Xenium 5k	Pgk1	232130	73	Xenium 5k	Pgk1	332987	73	Xenium 5k
P4hb	165573	74	Xenium 5k	Rsrp1	229089	74	Xenium 5k	Trdn	332262	74	Xenium 5k
Rnaset2a	165095	75	Xenium 5k	Wwp2	227463	75	Custom	Actr2	329062	75	Xenium 5k
Odc1	164667	76	Xenium 5k	Rab7	221843	76	Xenium 5k	Cltc	328173	76	Xenium 5k
Ncf1	160498	77	Xenium 5k	Mcl1	221557	77	Xenium 5k	Gnai2	327623	77	Xenium 5k
Atf4	159460	78	Xenium 5k	Atp5f1	220824	78	Xenium 5k	Tpi1	326226	78	Xenium 5k
Hnrnpm	158743	79	Xenium 5k	Grb10	220151	79	Xenium 5k	Sptan1	324547	79	Xenium 5k
Anapc5	158258	80	Xenium 5k	Pltp	217880	80	Xenium 5k	Bglap	319796	80	Xenium 5k
Csde1	158179	81	Xenium 5k	Selenof	217605	81	Xenium 5k	Hnrnpa1	319391	81	Xenium 5k
Ywhaz	158135	82	Xenium 5k	Rhoa	213150	82	Xenium 5k	Dst	319301	82	Xenium 5k
Nedd4	156903	83	Xenium 5k	Rgs5	213119	83	Custom	Gnao1	317760	83	Xenium 5k
Cryab	155977	84	Xenium 5k	Anxa6	208536	84	Xenium 5k	Cyfip2	314242	84	Xenium 5k
Actr2	151914	85	Xenium 5k	Rnf10	205951	85	Xenium 5k	Hspa5	313635	85	Xenium 5k
Grk2	148973	86	Xenium 5k	Cacna1s	205282	86	Xenium 5k	Flna	313215	86	Xenium 5k
Cyfip2	148733	87	Xenium 5k	Mest	204834	87	Xenium 5k	Rtn4	310246	87	Xenium 5k
App	147877	88	Xenium 5k	Flna	203276	88	Xenium 5k	Pdia3	305029	88	Xenium 5k
Fstl1	147349	89	Xenium 5k	Klhl41	202888	89	Xenium 5k	Cs	303439	89	Xenium 5k
Anxa2	147264	90	Xenium 5k	Atp5o	201986	90	Xenium 5k	Amfr	303278	90	Xenium 5k
Casq1	144064	91	Xenium 5k	Pink1	198955	91	Xenium 5k	Itgb1	301839	91	Xenium 5k
Tnc	143201	92	Xenium 5k	Sdhb	198301	92	Xenium 5k	Cbx3	301116	92	Xenium 5k
Amfr	141128	93	Xenium 5k	Actn2	198025	93	Xenium 5k	Atp6v1b2	285093	93	Xenium 5k
Atp5f1	140912	94	Xenium 5k	Hspg2	197590	94	Xenium 5k	Coq8a	281268	94	Xenium 5k
Rtn3	140443	95	Xenium 5k	Lox	196104	95	Xenium 5k	Sdha	280755	95	Xenium 5k
Amy2a5	139977	96	Xenium 5k	Zfp106	193580	96	Xenium 5k	Lpl	277639	96	Xenium 5k
Fes	139860	97	Custom	Anapc5	190188	97	Xenium 5k	Kif5b	277186	97	Xenium 5k
Stom	137501	98	Xenium 5k	Marcks	186920	98	Xenium 5k	Bin1	276665	98	Xenium 5k
Caprin1	134186	99	Xenium 5k	Hapln1	186788	99	Xenium 5k	Msn	276591	99	Xenium 5k
Cd47	133858	100	Xenium 5k	Capn2	186747	100	Xenium 5k	Odc1	275975	100	Xenium 5k
Lmna	132752	101	Xenium 5k	Furin	186424	101	Xenium 5k	Anapc5	275110	101	Xenium 5k
Mcl1	132125	102	Xenium 5k	Txnip	185983	102	Xenium 5k	Atp5o	273069	102	Xenium 5k
Top2a	131671	103	Xenium 5k	Myh2	185809	103	Xenium 5k	Prkar1a	273015	103	Xenium 5k
Sdhb	131198	104	Xenium 5k	Fbn1	184150	104	Xenium 5k	Klc1	272602	104	Xenium 5k
Selenof	130988	105	Xenium 5k	Vdac1	183615	105	Xenium 5k	Neat1	268739	105	Xenium 5k
Snx5	129894	106	Xenium 5k	Rnaset2a	183166	106	Xenium 5k	Grk2	267521	106	Xenium 5k
Cs	127977	107	Xenium 5k	Serpine2	182122	107	Xenium 5k	Pdk4	267101	107	Xenium 5k
Rtn4	127285	108	Xenium 5k	App	180278	108	Xenium 5k	Dek	266601	108	Xenium 5k
Mknk2	127103	109	Xenium 5k	Ldha	178875	109	Xenium 5k	Prkar2b	265201	109	Xenium 5k
Txnip	126237	110	Xenium 5k	46267	178772	110	Xenium 5k	Mmp9	265194	110	Xenium 5k
Prkar2b	125424	111	Xenium 5k	Mprip	177722	111	Xenium 5k	Nedd4	264195	111	Xenium 5k
Col5a1	124566	112	Xenium 5k	Col10a1	177246	112	Xenium 5k	Kcna1	263587	112	Custom
Tardbp	123454	113	Xenium 5k	Tpi1	175414	113	Xenium 5k	Map1lc3a	263326	113	Xenium 5k
Ndrg2	123094	114	Xenium 5k	Calu	173461	114	Xenium 5k	Igfn1	263305	114	Xenium 5k
Tln1	122871	115	Xenium 5k	Ctsk	170095	115	Xenium 5k	Mapk3	263242	115	Xenium 5k
Chd4	121449	116	Xenium 5k	Fmod	169689	116	Xenium 5k	Sparcl1	262830	116	Custom
Ctsk	121436	117	Xenium 5k	Bglap	168512	117	Xenium 5k	Scn4b	262505	117	Xenium 5k
Pink1	119509	118	Xenium 5k	Amy2a5	167757	118	Xenium 5k	Mki67	261260	118	Xenium 5k
Bin1	118296	119	Xenium 5k	H2-Q4	166719	119	Custom	Map4	256194	119	Xenium 5k
Sptb	117947	120	Xenium 5k	Map4k4	165976	120	Xenium 5k	Ank3	251548	120	Custom
Canx	117723	121	Xenium 5k	Alpl	165425	121	Xenium 5k	Atf4	250464	121	Xenium 5k
Lmnb1	116140	122	Xenium 5k	Snx5	164351	122	Xenium 5k	Hist1h4h	250197	122	Xenium 5k
Arrb2	115003	123	Xenium 5k	Tnc	164267	123	Xenium 5k	Kif1b	250052	123	Xenium 5k
Tpi1	113602	124	Xenium 5k	Mmp13	163736	124	Xenium 5k	Comp	247578	124	Custom
H2afz	113574	125	Xenium 5k	Eif4g1	163332	125	Xenium 5k	Sdcbp	247278	125	Xenium 5k
Atp2a3	113353	126	Xenium 5k	Mknk2	163098	126	Xenium 5k	Amd1	244156	126	Xenium 5k
Atp5o	112759	127	Xenium 5k	Actr2	160681	127	Xenium 5k	Canx	243968	127	Xenium 5k
Cacna1s	112694	128	Xenium 5k	Col12a1	160636	128	Xenium 5k	Mtch1	243838	128	Xenium 5k
Thbs1	111875	129	Xenium 5k	F13a1	160447	129	Xenium 5k	Hnrnpm	240263	129	Xenium 5k
Igkc	110745	130	Xenium 5k	Cd24a	160394	130	Xenium 5k	Dctn1	239547	130	Xenium 5k
Vdac1	110341	131	Xenium 5k	Neat1	158926	131	Xenium 5k	Rnaset2a	239418	131	Xenium 5k
Cpox	110014	132	Xenium 5k	Sqstm1	158181	132	Xenium 5k	Sod1	239402	132	Xenium 5k
Cd84	109998	133	Xenium 5k	Gja1	157008	133	Xenium 5k	Cacna1s	238369	133	Xenium 5k
Postn	109922	134	Xenium 5k	Lpl	156929	134	Xenium 5k	Sfpq	237235	134	Xenium 5k
E2f2	109161	135	Xenium 5k	Art1	156193	135	Custom	Mprip	235122	135	Xenium 5k
H2-Ab1	108694	136	Custom	Iqgap1	155374	136	Xenium 5k	Myh9	235117	136	Xenium 5k
Ddx6	108629	137	Xenium 5k	Thbs2	153599	137	Xenium 5k	Kif1c	234660	137	Xenium 5k
Ctnnb1	108337	138	Xenium 5k	Thy1	152777	138	Custom	H2-Q4	234069	138	Custom
Mprip	108309	139	Xenium 5k	Actn1	151920	139	Xenium 5k	Txnip	233551	139	Xenium 5k
Sdha	107912	140	Xenium 5k	Caprin1	150638	140	Xenium 5k	Tfrc	231520	140	Xenium 5k
Tent5c	107876	141	Xenium 5k	Atf4	150516	141	Xenium 5k	Fabp7	231233	141	Xenium 5k
Picalm	107108	142	Xenium 5k	Timp1	149547	142	Xenium 5k	Cct8	228739	142	Xenium 5k
Pgk1	107015	143	Xenium 5k	Prrx1	149427	143	Xenium 5k	Casq1	228709	143	Xenium 5k
Lta4h	106064	144	Xenium 5k	Cct5	148254	144	Xenium 5k	Snrpn	228371	144	Xenium 5k
Lpl	105903	145	Xenium 5k	Sdcbp	148212	145	Xenium 5k	Caprin1	228180	145	Xenium 5k
F13a1	105891	146	Xenium 5k	Ywhaz	147482	146	Xenium 5k	Isca1	223487	146	Xenium 5k
Gpi1	105864	147	Xenium 5k	Ccl8	147461	147	Xenium 5k	Grn	222544	147	Xenium 5k
Cilp	105755	148	Custom	Hif1a	146596	148	Xenium 5k	Vamp2	216912	148	Xenium 5k
Ank1	105688	149	Xenium 5k	Serpina3n	146019	149	Xenium 5k	Epas1	215477	149	Xenium 5k
Lamp2	104734	150	Xenium 5k	Smtn	146012	150	Xenium 5k	Ctnnb1	215266	150	Xenium 5k
Pi16	103397	151	Custom	Cd68	145831	151	Xenium 5k	Scn7a	214498	151	Custom
Tpr	103250	152	Xenium 5k	Hspa9	145426	152	Xenium 5k	Ly6c2	213879	152	Custom
Ubtf	102667	153	Xenium 5k	Sdha	144064	153	Xenium 5k	Ckb	213705	153	Xenium 5k
Col6a3	102349	154	Xenium 5k	Nfix	143977	154	Xenium 5k	Myh7	212633	154	Xenium 5k
H2afx	101845	155	Xenium 5k	Tardbp	142716	155	Xenium 5k	Gpi1	209158	155	Xenium 5k
Klf1	100936	156	Xenium 5k	Coq8a	141466	156	Xenium 5k	Mbnl1	206743	156	Xenium 5k
Jak1	100895	157	Xenium 5k	H2-Ab1	140825	157	Custom	Sptb	206346	157	Xenium 5k
Cthrc1	100594	158	Custom	Cbx3	139616	158	Xenium 5k	Ank	206243	158	Xenium 5k
Mta2	100255	159	Xenium 5k	Rad23b	138384	159	Xenium 5k	Chd4	205925	159	Xenium 5k
Adam10	99754	160	Xenium 5k	Sod1	137699	160	Xenium 5k	Mknk2	205752	160	Xenium 5k
Cct8	98264	161	Xenium 5k	Gpi1	137453	161	Xenium 5k	Zfp106	204194	161	Xenium 5k
Arhgef1	98110	162	Xenium 5k	Diras1	136724	162	Xenium 5k	Spop	202740	162	Xenium 5k
Cct5	98077	163	Xenium 5k	Gas6	136530	163	Xenium 5k	Ube2b	202705	163	Xenium 5k
Sf1	97799	164	Xenium 5k	Cct8	136363	164	Xenium 5k	Ywhae	202063	164	Xenium 5k
Ube2b	97778	165	Xenium 5k	Dnm3os	136335	165	Custom	Hspa9	200237	165	Xenium 5k
Bmp1	97075	166	Xenium 5k	Odc1	135983	166	Xenium 5k	Lrp1	199317	166	Xenium 5k
Itgb2	96552	167	Xenium 5k	Cd36	135091	167	Xenium 5k	Dpysl2	198349	167	Xenium 5k
Epas1	96427	168	Xenium 5k	S100a16	134731	168	Custom	Eps15	198083	168	Xenium 5k
Kif1c	96262	169	Xenium 5k	Cs	134082	169	Xenium 5k	Tardbp	197309	169	Xenium 5k
Mbnl1	96060	170	Xenium 5k	Fes	133926	170	Custom	Pik3r1	197210	170	Xenium 5k
Srsf2	95108	171	Xenium 5k	Amfr	133025	171	Xenium 5k	Acly	196766	171	Xenium 5k
Cd36	94781	172	Xenium 5k	Atp2a2	132664	172	Xenium 5k	Syk	196144	172	Xenium 5k
Nfe2l1	94640	173	Xenium 5k	Col4a1	131518	173	Xenium 5k	Mfn2	193944	173	Xenium 5k
Acp5	94511	174	Xenium 5k	Ngp	130194	174	Custom	Cct5	192799	174	Xenium 5k
Eps15	94198	175	Xenium 5k	Sparcl1	130083	175	Custom	Rab6a	192293	175	Xenium 5k
Ly6d	94077	176	Custom	Rhoc	129691	176	Xenium 5k	Serpine2	191935	176	Xenium 5k
Hnrnph1	94029	177	Xenium 5k	Dst	129493	177	Xenium 5k	Rac1	190796	177	Xenium 5k
Mxd1	93741	178	Xenium 5k	Map4	129485	178	Xenium 5k	Mapk8ip2	189157	178	Xenium 5k
Cpeb4	93653	179	Xenium 5k	Cyb5r3	129214	179	Xenium 5k	Hspd1	189048	179	Xenium 5k
Spib	93487	180	Xenium 5k	Pth1r	129212	180	Xenium 5k	Ddx6	189018	180	Xenium 5k
Diaph1	93416	181	Xenium 5k	Synpo2	128774	181	Xenium 5k	Sqstm1	188791	181	Xenium 5k
Samhd1	93278	182	Xenium 5k	Mmp9	128723	182	Xenium 5k	Capn2	188633	182	Xenium 5k
Ankrd13a	93272	183	Xenium 5k	Picalm	128146	183	Xenium 5k	Lifr	188358	183	Xenium 5k
Pcna	93045	184	Xenium 5k	Srrm1	126327	184	Xenium 5k	Snap25	188206	184	Xenium 5k
Srrm1	93030	185	Xenium 5k	46276	125905	185	Xenium 5k	Prkcd	188140	185	Xenium 5k
Itga2b	92800	186	Xenium 5k	Sec61a1	125639	186	Xenium 5k	Mapt	188088	186	Xenium 5k
Cxcr4	92126	187	Xenium 5k	Chd4	125547	187	Xenium 5k	Cd47	187837	187	Xenium 5k
46267	92013	188	Xenium 5k	Fscn1	124534	188	Xenium 5k	Mcl1	187804	188	Xenium 5k
Usp7	91617	189	Xenium 5k	Sfrp1	124465	189	Xenium 5k	Stom	185589	189	Xenium 5k
Pygl	91092	190	Xenium 5k	Tgm2	124407	190	Xenium 5k	Tent5c	184837	190	Xenium 5k
Col22a1	90875	191	Custom	Hnrnpm	124226	191	Xenium 5k	Sorbs1	184183	191	Xenium 5k
Lbr	90840	192	Xenium 5k	Spop	123959	192	Xenium 5k	Ldha	184154	192	Xenium 5k
Vcl	90781	193	Xenium 5k	Col6a1	123955	193	Xenium 5k	Synpo2	183318	193	Xenium 5k
Ubac1	90217	194	Xenium 5k	Tcp1	123416	194	Xenium 5k	Gabbr1	182728	194	Xenium 5k
Abi1	90136	195	Xenium 5k	Fat1	123017	195	Xenium 5k	Rab3a	182252	195	Xenium 5k
Sod1	89820	196	Xenium 5k	Svil	122513	196	Xenium 5k	Got2	182040	196	Xenium 5k
Ywhae	88943	197	Xenium 5k	Mbd3	122322	197	Xenium 5k	Anxa6	181862	197	Xenium 5k
Gja1	88826	198	Xenium 5k	Maf	122171	198	Xenium 5k	Gsk3a	181186	198	Xenium 5k
Atp6v1b2	88660	199	Xenium 5k	Emilin1	121405	199	Xenium 5k	Cpeb4	180377	199	Xenium 5k
Lsm14a	88618	200	Xenium 5k	Sfpq	120880	200	Xenium 5k	Adam10	179778	200	Xenium 5k
Cybb	88092	201	Xenium 5k	Rnh1	120608	201	Xenium 5k	Jak1	178885	201	Xenium 5k
Smarca4	87882	202	Xenium 5k	Ly6c2	120293	202	Custom	Immt	178628	202	Xenium 5k
Raf1	87800	203	Xenium 5k	Canx	120143	203	Xenium 5k	Ank1	177231	203	Xenium 5k
Ppp2ca	87781	204	Xenium 5k	Akr1b3	120055	204	Xenium 5k	Lamtor4	175996	204	Xenium 5k
Apobec3	87769	205	Xenium 5k	Ppp2ca	119229	205	Xenium 5k	Bmpr2	175948	205	Xenium 5k
Map4k4	86919	206	Xenium 5k	Adipor1	119155	206	Xenium 5k	Smdt1	175570	206	Xenium 5k
Mmp14	86851	207	Xenium 5k	Tpr	118778	207	Xenium 5k	Prkaca	175112	207	Xenium 5k
Fam49b	86235	208	Xenium 5k	Tsc22d3	118720	208	Xenium 5k	Ptpa	174257	208	Xenium 5k
Zfp106	85622	209	Xenium 5k	Sypl2	118348	209	Xenium 5k	P4hb	173476	209	Xenium 5k
Kif5b	85221	210	Xenium 5k	Hspd1	117729	210	Xenium 5k	Prph	172992	210	Xenium 5k
Cd177	84840	211	Xenium 5k	Rab1a	117511	211	Xenium 5k	Ncf1	172090	211	Xenium 5k
Itga4	84838	212	Xenium 5k	Mtch1	117354	212	Xenium 5k	Mapk8ip1	172059	212	Xenium 5k
Acly	84777	213	Xenium 5k	Ywhae	117061	213	Xenium 5k	Selenof	171062	213	Xenium 5k
Svil	84769	214	Xenium 5k	Pi16	116807	214	Custom	Dync1h1	171044	214	Xenium 5k
Cdk19	83878	215	Custom	Ptp4a1	116669	215	Xenium 5k	Gnb1	169689	215	Xenium 5k
Pik3r1	83494	216	Xenium 5k	Plin2	116567	216	Xenium 5k	Sf1	169106	216	Xenium 5k
Eif4g1	83434	217	Xenium 5k	Hmox1	116272	217	Xenium 5k	S100b	167364	217	Xenium 5k
Dctn1	83393	218	Xenium 5k	Dctn1	116215	218	Xenium 5k	Ppp2ca	166684	218	Xenium 5k
Rab5c	83374	219	Xenium 5k	Gtf2i	115866	219	Xenium 5k	Ndufs1	166426	219	Xenium 5k
Tnfrsf14	83158	220	Xenium 5k	Col9a2	115861	220	Xenium 5k	Stxbp1	165192	220	Xenium 5k
C4b	82821	221	Xenium 5k	Tnfrsf1a	115403	221	Xenium 5k	Ubac1	164782	221	Xenium 5k
Wwp2	82819	222	Custom	Hk2	114636	222	Xenium 5k	Cpox	164589	222	Xenium 5k
Fmod	82782	223	Xenium 5k	Sptan1	114225	223	Xenium 5k	H2afz	163709	223	Xenium 5k
Eif4ebp2	82491	224	Xenium 5k	Khdrbs1	113810	224	Xenium 5k	H2-Ab1	163514	224	Custom
Marcks	82379	225	Xenium 5k	Myo1c	113444	225	Xenium 5k	Rab10	163306	225	Xenium 5k
Actn1	82274	226	Xenium 5k	Rab5c	112986	226	Xenium 5k	Sorl1	162846	226	Xenium 5k
Acsl1	82007	227	Xenium 5k	Lamp2	112967	227	Xenium 5k	Picalm	162619	227	Xenium 5k
Hmox1	81840	228	Xenium 5k	Col8a1	112852	228	Custom	Acox1	161280	228	Xenium 5k
Ccnd3	81617	229	Xenium 5k	Mbnl1	112553	229	Xenium 5k	Pygb	161247	229	Xenium 5k
Slk	81531	230	Xenium 5k	Il1b	112478	230	Custom	Lamp2	161142	230	Xenium 5k
Mmp2	81313	231	Xenium 5k	Ogdh	112230	231	Xenium 5k	Lta4h	160690	231	Xenium 5k
Hspa9	81140	232	Xenium 5k	Anpep	111817	232	Custom	Cd36	160398	232	Xenium 5k
Itsn1	80952	233	Xenium 5k	Cul3	111392	233	Xenium 5k	Kif5c	160369	233	Xenium 5k
Ikzf1	80670	234	Xenium 5k	Atp6v1b2	111029	234	Xenium 5k	Rnf14	159852	234	Xenium 5k
Ank	80523	235	Xenium 5k	Akt1	111014	235	Xenium 5k	Arrb2	159820	235	Xenium 5k
Spop	80129	236	Xenium 5k	Vldlr	110581	236	Xenium 5k	Raf1	159303	236	Xenium 5k
Sdcbp	80021	237	Xenium 5k	Raf1	109626	237	Xenium 5k	Acsl1	157736	237	Xenium 5k
Iqgap1	79512	238	Xenium 5k	Ywhag	109491	238	Xenium 5k	Top2a	156298	238	Xenium 5k
Ccna2	79464	239	Xenium 5k	Epas1	109491	239	Xenium 5k	Skp1a	155786	239	Xenium 5k
Sptan1	79329	240	Xenium 5k	Rac1	109421	240	Xenium 5k	Eif4g1	155778	240	Xenium 5k
Riok3	79108	241	Xenium 5k	Sox9	108534	241	Xenium 5k	Hopx	155588	241	Xenium 5k
Mfsd2b	79020	242	Xenium 5k	Plpp3	108260	242	Xenium 5k	Atxn10	155151	242	Xenium 5k
Kpnb1	78985	243	Xenium 5k	Kpnb1	107025	243	Xenium 5k	Ppp1r2	154384	243	Xenium 5k
Usp25	78813	244	Xenium 5k	Rpn1	106725	244	Xenium 5k	Ogdh	154124	244	Xenium 5k
Mbd3	78721	245	Xenium 5k	Pnpla2	106693	245	Xenium 5k	Srsf2	154092	245	Xenium 5k
Trappc10	78595	246	Xenium 5k	Sf1	106612	246	Xenium 5k	Flot2	153267	246	Xenium 5k
Ldha	78321	247	Xenium 5k	Agl	106605	247	Xenium 5k	Dnm1	153190	247	Xenium 5k
Dnm2	77996	248	Xenium 5k	Prkar1a	106456	248	Xenium 5k	Agl	153124	248	Xenium 5k
Stk11	77022	249	Xenium 5k	Slc16a3	105472	249	Xenium 5k	Eno2	153109	249	Xenium 5k
Hexa	76895	250	Xenium 5k	Brd2	105166	250	Xenium 5k	Kcnab2	153020	250	Xenium 5k
Cyb5a	76839	251	Xenium 5k	Hnrnph1	105100	251	Xenium 5k	Mbd3	152081	251	Xenium 5k
Mtch1	76735	252	Xenium 5k	Ccn1	104643	252	Xenium 5k	Cnp	151297	252	Xenium 5k
Smc1a	76682	253	Xenium 5k	Ube2b	104513	253	Xenium 5k	Cops2	150890	253	Xenium 5k
Dnmt1	76525	254	Xenium 5k	Ccn4	104158	254	Custom	Ppp2r5c	150878	254	Xenium 5k
Sell	76358	255	Xenium 5k	Ltf	103457	255	Custom	E2f2	150854	255	Xenium 5k
Rb1	76347	256	Xenium 5k	Psma4	103448	256	Xenium 5k	Nrn1	150757	256	Xenium 5k
Thbs2	76280	257	Xenium 5k	Fxr1	103443	257	Xenium 5k	Lmna	150280	257	Xenium 5k
Ptpa	76250	258	Xenium 5k	Tmem109	103081	258	Xenium 5k	Cul3	149635	258	Xenium 5k
Otud5	76162	259	Xenium 5k	Fbln2	102836	259	Xenium 5k	Tnnc1	149505	259	Xenium 5k
Phb2	76043	260	Xenium 5k	Cct7	102747	260	Xenium 5k	Snx5	149023	260	Xenium 5k
Mbd2	75950	261	Xenium 5k	Smdt1	102594	261	Xenium 5k	Kpnb1	148968	261	Xenium 5k
Luc7l3	75688	262	Xenium 5k	Ogn	102503	262	Xenium 5k	Svil	148384	262	Xenium 5k
Rgs5	75660	263	Custom	Cap2	102213	263	Xenium 5k	Cd9	147319	263	Xenium 5k
Prkar1a	75502	264	Xenium 5k	Rab10	101876	264	Xenium 5k	Ubtf	146493	264	Xenium 5k
Cbl	75300	265	Xenium 5k	Sirpa	101795	265	Xenium 5k	Cyb5r3	146251	265	Xenium 5k
Cul3	75219	266	Xenium 5k	Peg3	101691	266	Xenium 5k	Add2	146148	266	Xenium 5k
Prkcd	75159	267	Xenium 5k	Dmp1	100909	267	Xenium 5k	Kif5a	145577	267	Xenium 5k
Isg20	74963	268	Xenium 5k	Hexa	100906	268	Xenium 5k	Fxr1	145491	268	Xenium 5k
Immt	74938	269	Xenium 5k	Cav1	98527	269	Xenium 5k	Tln1	144884	269	Xenium 5k
Capn2	74898	270	Xenium 5k	Igf1	98495	270	Xenium 5k	Rab5c	144547	270	Xenium 5k
Tcp1	74755	271	Xenium 5k	Ppp2r5c	98437	271	Xenium 5k	Col11a1	143470	271	Custom
Khdrbs1	74691	272	Xenium 5k	Ctnnd1	98267	272	Xenium 5k	Mpc1	143007	272	Xenium 5k
Brd2	74602	273	Xenium 5k	Cct3	98109	273	Xenium 5k	Fes	142920	273	Custom
Ppp2r5c	74588	274	Xenium 5k	Grk2	98022	274	Xenium 5k	Rgs5	142270	274	Custom
Fam107b	73920	275	Xenium 5k	Cdc37	97533	275	Xenium 5k	Eif4ebp2	141536	275	Xenium 5k
Top2b	73880	276	Xenium 5k	Eif4ebp2	97105	276	Xenium 5k	46083	141368	276	Xenium 5k
Myb	73824	277	Xenium 5k	Eif4a3	96457	277	Xenium 5k	Gtf2i	141121	277	Xenium 5k
Ywhag	73578	278	Xenium 5k	Tead1	96437	278	Xenium 5k	Mta2	141064	278	Xenium 5k
Rac1	73513	279	Xenium 5k	Ap2a2	96406	279	Xenium 5k	Abi1	140890	279	Xenium 5k
Parvb	73075	280	Xenium 5k	Park7	96370	280	Xenium 5k	Scn10a	140321	280	Xenium 5k
Slc16a1	73020	281	Xenium 5k	Trim28	96060	281	Xenium 5k	Map4k4	140249	281	Xenium 5k
Itgam	72866	282	Xenium 5k	Dctn2	96018	282	Xenium 5k	Vcl	139901	282	Xenium 5k
Cct7	72602	283	Xenium 5k	Coro1c	95892	283	Xenium 5k	Fabp5	139780	283	Custom
Hspd1	72327	284	Xenium 5k	Ccl2	95746	284	Xenium 5k	Klc2	139198	284	Xenium 5k
Gtf2i	71797	285	Xenium 5k	Ank	95536	285	Xenium 5k	Cct7	138807	285	Xenium 5k
Bcl2l1	71716	286	Xenium 5k	Immt	95386	286	Xenium 5k	Lmnb1	138033	286	Xenium 5k
Isca1	71493	287	Xenium 5k	Jak1	95332	287	Xenium 5k	Epb41l3	137317	287	Xenium 5k
Wapl	71379	288	Xenium 5k	Fgfr1	95154	288	Xenium 5k	Fasn	136634	288	Xenium 5k
Lamtor4	70863	289	Xenium 5k	Gyg	94876	289	Xenium 5k	Tcp1	136442	289	Xenium 5k
Fabp5	70726	290	Custom	Col4a2	94832	290	Xenium 5k	Pnpla2	136057	290	Xenium 5k
Rab10	70652	291	Xenium 5k	Pdap1	94753	291	Xenium 5k	Cabp1	135709	291	Xenium 5k
Cd79b	70335	292	Xenium 5k	Acta2	94648	292	Custom	Mapkapk2	134837	292	Xenium 5k
Ctcf	70253	293	Xenium 5k	Ctnna1	94552	293	Xenium 5k	Trappc10	134570	293	Xenium 5k
Ezh2	70214	294	Xenium 5k	H2afz	94406	294	Xenium 5k	Sdhc	134523	294	Xenium 5k
Sqstm1	70203	295	Xenium 5k	Csf1r	94367	295	Xenium 5k	Riok3	133770	295	Xenium 5k
Rad23b	69880	296	Xenium 5k	Mrc1	94248	296	Xenium 5k	Parvb	133489	296	Xenium 5k
46276	69727	297	Xenium 5k	Myo18a	94107	297	Xenium 5k	Dctn2	133434	297	Xenium 5k
Ctnnd1	69416	298	Xenium 5k	Samhd1	94056	298	Xenium 5k	Gnaq	133030	298	Xenium 5k
Thbs4	69226	299	Xenium 5k	Lamc1	93840	299	Xenium 5k	Thra	132395	299	Xenium 5k
Cd72	69134	300	Xenium 5k	Scn4b	93734	300	Xenium 5k	Epdr1	132338	300	Custom
Amd1	68948	301	Xenium 5k	Mef2a	93645	301	Xenium 5k	Pygl	131843	301	Xenium 5k
Tmem109	68798	302	Xenium 5k	Gpam	93634	302	Xenium 5k	Smarca4	131795	302	Xenium 5k
Gas6	68775	303	Xenium 5k	Dab2	93527	303	Xenium 5k	Utrn	131406	303	Xenium 5k
Trim28	68748	304	Xenium 5k	Col22a1	93326	304	Custom	Diaph1	131290	304	Xenium 5k
Actn2	68645	305	Xenium 5k	Ccn2	92815	305	Xenium 5k	Atf5	130697	305	Xenium 5k
Anxa6	68644	306	Xenium 5k	Map1lc3a	92503	306	Xenium 5k	Arhgef1	130655	306	Xenium 5k
Sp3	68522	307	Xenium 5k	Polr2f	91432	307	Xenium 5k	Tpr	130481	307	Xenium 5k
Pdcd4	68484	308	Xenium 5k	Strn3	91035	308	Xenium 5k	Mxd1	130407	308	Xenium 5k
Lyst	68121	309	Xenium 5k	Csnk1d	90833	309	Xenium 5k	Bcl2l1	130319	309	Xenium 5k
Selplg	68072	310	Xenium 5k	Riok3	90696	310	Xenium 5k	Klhl41	129531	310	Xenium 5k
Bub1b	67830	311	Xenium 5k	Eif3i	90495	311	Xenium 5k	Saraf	129436	311	Xenium 5k
Akr1b3	67821	312	Xenium 5k	Ctbp1	90346	312	Xenium 5k	Srrm1	129362	312	Xenium 5k
Nfix	67643	313	Xenium 5k	Scn4a	90298	313	Xenium 5k	Atp2a3	129030	313	Xenium 5k
Ap1b1	67366	314	Xenium 5k	Il6st	90063	314	Xenium 5k	Fgf1	129015	314	Xenium 5k
S100a16	67342	315	Custom	Paip1	89966	315	Xenium 5k	Agpat3	128633	315	Xenium 5k
Foxp1	67230	316	Xenium 5k	Got2	89874	316	Xenium 5k	Csnk1d	128051	316	Xenium 5k
Anp32e	67173	317	Xenium 5k	Mafb	89695	317	Xenium 5k	Usp25	128011	317	Xenium 5k
Sorl1	67056	318	Xenium 5k	Prex1	89416	318	Custom	Jpt1	127826	318	Xenium 5k
Dmp1	67024	319	Xenium 5k	Prkaca	89354	319	Xenium 5k	46267	127056	319	Xenium 5k
Eif4a3	66983	320	Xenium 5k	Kif5b	89290	320	Xenium 5k	Nek7	127022	320	Xenium 5k
Atp2a2	66851	321	Xenium 5k	Usp47	89178	321	Xenium 5k	Ppp3cb	126787	321	Xenium 5k
Paip1	66811	322	Xenium 5k	Kif1b	89061	322	Xenium 5k	46270	126380	322	Xenium 5k
Ezr	66784	323	Xenium 5k	Acox1	88916	323	Xenium 5k	Slc16a1	126337	323	Xenium 5k
Ptbp1	66758	324	Xenium 5k	Lamb2	88875	324	Xenium 5k	Rad23b	126304	324	Xenium 5k
Col27a1	66703	325	Custom	Ubr5	88750	325	Xenium 5k	Myo18a	125969	325	Xenium 5k
Max	66418	326	Xenium 5k	Tln1	88610	326	Xenium 5k	Pafah1b1	125713	326	Xenium 5k
Sox6	66369	327	Xenium 5k	Vcl	88586	327	Xenium 5k	H2afx	125685	327	Xenium 5k
Stk4	66359	328	Xenium 5k	Amd1	88549	328	Xenium 5k	Usp32	125374	328	Xenium 5k
Kmt2e	66313	329	Xenium 5k	Cavin1	88519	329	Xenium 5k	Rbbp4	125299	329	Xenium 5k
Pnpla2	66122	330	Xenium 5k	Itsn1	88262	330	Xenium 5k	Slk	125198	330	Xenium 5k
Pltp	65995	331	Xenium 5k	Mfn2	88033	331	Xenium 5k	Lsm14a	125029	331	Xenium 5k
Prex1	65591	332	Custom	Il4ra	87581	332	Xenium 5k	Ap2a2	124930	332	Xenium 5k
Maf	65353	333	Xenium 5k	Mpc1	87576	333	Xenium 5k	Paip1	124722	333	Xenium 5k
Cmtm6	65261	334	Xenium 5k	Bmpr2	86498	334	Xenium 5k	Phb2	124060	334	Xenium 5k
Fbxo3	65239	335	Xenium 5k	Supt5	86478	335	Xenium 5k	Gmfb	123658	335	Xenium 5k
Rdx	65229	336	Xenium 5k	Srsf2	86105	336	Xenium 5k	Stk11	123608	336	Xenium 5k
Calu	65159	337	Xenium 5k	Glg1	85997	337	Xenium 5k	Usp7	123576	337	Xenium 5k
Fli1	65046	338	Xenium 5k	Stat3	85887	338	Xenium 5k	Hnrnph1	123398	338	Xenium 5k
Baz1b	64793	339	Xenium 5k	Atxn10	85859	339	Xenium 5k	Bcam	122972	339	Xenium 5k
Fermt3	64788	340	Xenium 5k	Dnm2	85797	340	Xenium 5k	Samhd1	122543	340	Xenium 5k
Synpo2	64625	341	Xenium 5k	Smyd2	85653	341	Xenium 5k	Gars	122161	341	Xenium 5k
Sparcl1	64538	342	Custom	Plxnb2	85314	342	Xenium 5k	Arhgef12	122079	342	Xenium 5k
Csnk1d	64447	343	Xenium 5k	Igf2	85204	343	Xenium 5k	Hexa	121718	343	Xenium 5k
Itgb3	64424	344	Xenium 5k	Spi1	84900	344	Xenium 5k	Brd2	121513	344	Xenium 5k
Abcb4	64188	345	Xenium 5k	Mbd2	84868	345	Xenium 5k	Akt1	121374	345	Xenium 5k
Ssrp1	64140	346	Xenium 5k	Prelp	84780	346	Xenium 5k	Cd177	121263	346	Xenium 5k
Fbn1	64088	347	Xenium 5k	Runx1	84738	347	Xenium 5k	Hnrnpk	121145	347	Xenium 5k
46083	63716	348	Xenium 5k	Cilp	84605	348	Custom	Ap1b1	120972	348	Xenium 5k
Fmr1	63623	349	Xenium 5k	Ctdsp1	84583	349	Xenium 5k	Fn1	119540	349	Xenium 5k
Sirpa	63247	350	Xenium 5k	Smpd3	84341	350	Xenium 5k	Acaa2	119436	350	Xenium 5k
Ifrd1	63095	351	Custom	Myo1e	84171	351	Xenium 5k	Itgb2	119380	351	Xenium 5k
Ndufs1	62920	352	Xenium 5k	Zeb2	84154	352	Xenium 5k	Hadhb	119374	352	Xenium 5k
Lmo4	62767	353	Xenium 5k	Tgfbr3	84089	353	Xenium 5k	Mbd2	119368	353	Xenium 5k
Ppp4r3a	62703	354	Xenium 5k	Ppp3cb	84017	354	Xenium 5k	Ccnd3	119253	354	Xenium 5k
Usp32	62590	355	Xenium 5k	Rdx	83942	355	Xenium 5k	Luc7l3	118916	355	Xenium 5k
Ctnna1	62565	356	Xenium 5k	Rapgef1	83915	356	Xenium 5k	Klf1	118862	356	Xenium 5k
Tnfrsf1a	62435	357	Xenium 5k	Thrap3	83872	357	Xenium 5k	Ppp2r1a	118729	357	Xenium 5k
Mapkapk2	62381	358	Xenium 5k	Eif4g3	83558	358	Xenium 5k	Ankrd13a	118690	358	Xenium 5k
Alpl	62055	359	Xenium 5k	Pdgfrb	83288	359	Xenium 5k	Igf2	118460	359	Xenium 5k
Ddb1	62045	360	Xenium 5k	Eno1	83209	360	Xenium 5k	Mapre2	118453	360	Xenium 5k
Smdt1	61780	361	Xenium 5k	Ddb1	83046	361	Xenium 5k	Park7	118183	361	Xenium 5k
Thy1	61574	362	Custom	Eng	82561	362	Xenium 5k	Idh2	117961	362	Xenium 5k
Grb2	61394	363	Xenium 5k	Flnb	82491	363	Xenium 5k	Ctdsp1	117862	363	Xenium 5k
Atxn10	61392	364	Xenium 5k	Itga5	82472	364	Xenium 5k	Ctnnd1	117726	364	Xenium 5k
Rock2	60761	365	Xenium 5k	Arg1	82144	365	Xenium 5k	Tmem109	117609	365	Xenium 5k
Coro1c	60627	366	Xenium 5k	Csnk1a1	81989	366	Xenium 5k	Ube2r2	117579	366	Xenium 5k
Col8a1	60537	367	Custom	Sgms2	81957	367	Xenium 5k	Cxcr4	117514	367	Xenium 5k
Jak2	60520	368	Xenium 5k	Ifrd1	81785	368	Custom	Marcks	117463	368	Xenium 5k
Cyb5r3	60399	369	Xenium 5k	Prpf8	81658	369	Xenium 5k	Pdap1	117393	369	Xenium 5k
C3	60334	370	Xenium 5k	Acp5	81524	370	Xenium 5k	Wapl	117296	370	Xenium 5k
Acox1	60226	371	Xenium 5k	Mapkapk2	81481	371	Xenium 5k	Hk2	117088	371	Xenium 5k
H19	60070	372	Xenium 5k	Dnm1	81255	372	Xenium 5k	Syn1	116740	372	Xenium 5k
Gm2a	59963	373	Xenium 5k	46272	80608	373	Xenium 5k	Rab5b	116283	373	Xenium 5k
Fat1	59918	374	Xenium 5k	Scarb2	80564	374	Xenium 5k	Cdc37	116110	374	Xenium 5k
Hnrnpk	59863	375	Xenium 5k	Abi1	80550	375	Xenium 5k	46272	115976	375	Xenium 5k
Pdap1	59798	376	Xenium 5k	Foxp1	80304	376	Xenium 5k	Pten	115853	376	Xenium 5k
Slc40a1	59454	377	Xenium 5k	Gm2a	80293	377	Xenium 5k	Srebf2	115821	377	Xenium 5k
Xpo1	59416	378	Xenium 5k	Jph2	80200	378	Xenium 5k	Hk1	115583	378	Xenium 5k
Mark2	59295	379	Xenium 5k	Cdh5	80147	379	Xenium 5k	Asap1	114827	379	Xenium 5k
Ap2a2	59208	380	Xenium 5k	Rxra	80112	380	Xenium 5k	Bex3	114168	380	Xenium 5k
Scarb2	59054	381	Xenium 5k	Psmd6	80057	381	Xenium 5k	Tsc22d3	113900	381	Xenium 5k
Jpt1	58824	382	Xenium 5k	Ghr	80026	382	Xenium 5k	Scarb2	113065	382	Xenium 5k
Pbrm1	58699	383	Xenium 5k	Acly	80022	383	Xenium 5k	Rock2	112790	383	Xenium 5k
Mia2	58628	384	Xenium 5k	Dync1h1	80004	384	Xenium 5k	Smc1a	112533	384	Xenium 5k
Fasn	58598	385	Xenium 5k	Phb2	79923	385	Xenium 5k	Cdkn1b	112496	385	Xenium 5k
Fus	58534	386	Xenium 5k	Vdac2	79838	386	Xenium 5k	Cyb5a	112495	386	Xenium 5k
Csf3r	58443	387	Xenium 5k	Rock2	79305	387	Xenium 5k	Sfrp4	112329	387	Xenium 5k
Furin	58409	388	Xenium 5k	Clic4	79191	388	Xenium 5k	Isg20	112247	388	Xenium 5k
Fxr1	58355	389	Xenium 5k	Fgfr3	79113	389	Xenium 5k	Cdkn2d	111854	389	Xenium 5k
Coq8a	58232	390	Xenium 5k	Ucma	78777	390	Custom	Ogn	111360	390	Xenium 5k
Phf10	58061	391	Xenium 5k	Lima1	78741	391	Xenium 5k	Prpf19	111267	391	Xenium 5k
Rbbp4	58034	392	Xenium 5k	Tpcn1	78713	392	Xenium 5k	Etnk1	111031	392	Xenium 5k
Ogdh	57924	393	Xenium 5k	C4b	78632	393	Xenium 5k	Fam49b	110792	393	Xenium 5k
Cpsf6	57760	394	Xenium 5k	Gars	78613	394	Xenium 5k	Ibsp	110615	394	Xenium 5k
Dst	57604	395	Xenium 5k	Dpysl3	78395	395	Xenium 5k	Vcp	110448	395	Xenium 5k
Agl	57538	396	Xenium 5k	Hba-a1	78388	396	Custom	Myo5a	110390	396	Xenium 5k
Gsk3a	57484	397	Xenium 5k	Dlgap4	78251	397	Xenium 5k	Fbxo31	110271	397	Xenium 5k
Lgals9	57303	398	Xenium 5k	Glud1	78041	398	Xenium 5k	Atp6v1a	110191	398	Xenium 5k
Srsf1	57195	399	Xenium 5k	Col18a1	77760	399	Xenium 5k	Strn3	110167	399	Xenium 5k
Syne1	56916	400	Xenium 5k	Plod3	77415	400	Xenium 5k	Itsn1	110006	400	Xenium 5k
Hk1	56819	401	Xenium 5k	Myo5a	77190	401	Xenium 5k	S100a16	109904	401	Custom
Axl	56742	402	Xenium 5k	Elavl1	77040	402	Xenium 5k	Grb2	109552	402	Xenium 5k
Myo1c	56620	403	Xenium 5k	Chil3	76774	403	Xenium 5k	Ngfr	109494	403	Xenium 5k
Thrap3	56471	404	Xenium 5k	Ndufs1	76730	404	Xenium 5k	Ret	109491	404	Xenium 5k
Elavl1	56420	405	Xenium 5k	Diaph1	76504	405	Xenium 5k	Anp32e	109420	405	Xenium 5k
Tgfb1	56376	406	Xenium 5k	Ncl	76468	406	Xenium 5k	Rdx	109227	406	Xenium 5k
Myo18a	56174	407	Xenium 5k	Chad	76344	407	Custom	Abca7	108781	407	Xenium 5k
Yy1	56114	408	Xenium 5k	Smarca4	76283	408	Xenium 5k	Pcna	108666	408	Xenium 5k
Ctdsp1	55795	409	Xenium 5k	Cyfip1	76250	409	Xenium 5k	Ctsk	108624	409	Xenium 5k
Blnk	55663	410	Xenium 5k	P3h1	76026	410	Xenium 5k	Nfix	108612	410	Xenium 5k
Abca7	55660	411	Xenium 5k	Saraf	75948	411	Xenium 5k	Atp1b2	108478	411	Xenium 5k
Nfe2	55558	412	Xenium 5k	Thap12	75678	412	Xenium 5k	Jph2	108454	412	Xenium 5k
Tpcn1	55392	413	Xenium 5k	Lsm14a	75652	413	Xenium 5k	Cacnb3	108446	413	Custom
Lifr	55311	414	Xenium 5k	Nrp2	75353	414	Xenium 5k	Srsf1	108445	414	Xenium 5k
Cops2	55302	415	Xenium 5k	Ldb1	75242	415	Xenium 5k	Cmtm6	108420	415	Xenium 5k
Rab1a	55198	416	Xenium 5k	Enah	75212	416	Xenium 5k	Fgfr1	108261	416	Xenium 5k
Park7	55173	417	Xenium 5k	Cops2	75200	417	Xenium 5k	Itga2b	108248	417	Xenium 5k
Ubr5	54960	418	Xenium 5k	Arhgef1	75028	418	Xenium 5k	Lbr	108192	418	Xenium 5k
Prkab1	54846	419	Xenium 5k	Nfib	74914	419	Xenium 5k	Khdrbs1	107535	419	Xenium 5k
Ncor1	54755	420	Xenium 5k	Zc3h11a	74880	420	Xenium 5k	Otud5	107237	420	Xenium 5k
Ptprc	54729	421	Xenium 5k	Atp1b2	74767	421	Xenium 5k	Dnm2	107229	421	Xenium 5k
Arhgef12	54533	422	Xenium 5k	46273	74551	422	Xenium 5k	Sypl2	107222	422	Xenium 5k
Mcm2	54496	423	Xenium 5k	Plau	74272	423	Xenium 5k	Twf2	107187	423	Xenium 5k
46273	54463	424	Xenium 5k	Cic	74023	424	Xenium 5k	Chchd3	106786	424	Xenium 5k
Jph2	54405	425	Xenium 5k	Fabp3	73929	425	Xenium 5k	Lum	106706	425	Xenium 5k
Ctbp1	54299	426	Xenium 5k	Adam10	73929	426	Xenium 5k	46276	106662	426	Xenium 5k
Myh2	54242	427	Xenium 5k	Gnb1	73912	427	Xenium 5k	Ppp1r1c	106550	427	Xenium 5k
Cdc37	54055	428	Xenium 5k	Ptdss1	73772	428	Custom	Sell	106445	428	Xenium 5k
Rap1a	53923	429	Xenium 5k	Ppp2r1a	73766	429	Xenium 5k	Cybb	106379	429	Xenium 5k
Dock2	53870	430	Xenium 5k	Ubtf	73534	430	Xenium 5k	Itga4	106288	430	Xenium 5k
Tgm2	53701	431	Xenium 5k	Plod1	73168	431	Xenium 5k	Eif4a3	105983	431	Xenium 5k
Pkn1	53568	432	Xenium 5k	Srsf1	73104	432	Xenium 5k	Slc9a9	105543	432	Xenium 5k
Ppp3cb	53535	433	Xenium 5k	Ddx6	73045	433	Xenium 5k	Thbs1	105219	433	Xenium 5k
Fcgrt	53494	434	Xenium 5k	Rragd	73017	434	Xenium 5k	Gatd3a	105206	434	Xenium 5k
Ccn4	53436	435	Custom	Nfatc1	72968	435	Xenium 5k	Acp5	104993	435	Xenium 5k
Ube2r2	53060	436	Xenium 5k	Ubac1	72889	436	Xenium 5k	Ctbp1	104990	436	Xenium 5k
Slc16a3	53060	437	Xenium 5k	Cacng1	72766	437	Xenium 5k	Ctnna1	104627	437	Xenium 5k
Runx2	53026	438	Xenium 5k	Ehmt2	72742	438	Xenium 5k	Cadm1	104476	438	Xenium 5k
Gnai3	52939	439	Xenium 5k	Col14a1	72406	439	Xenium 5k	Max	104451	439	Xenium 5k
46272	52937	440	Xenium 5k	Copg1	72367	440	Xenium 5k	Maf	104269	440	Xenium 5k
Ets1	52767	441	Xenium 5k	Psmd3	72338	441	Xenium 5k	F13a1	104208	441	Xenium 5k
Rnf14	52704	442	Xenium 5k	Slk	72245	442	Xenium 5k	Cd55	104188	442	Xenium 5k
C1qtnf12	52595	443	Xenium 5k	Clec3b	72071	443	Custom	Cdk19	104102	443	Custom
Strn3	52581	444	Xenium 5k	Rtn3	71957	444	Xenium 5k	Tgfbr3	103948	444	Xenium 5k
Tgfbr3	52567	445	Xenium 5k	Vat1	71847	445	Xenium 5k	Arrb1	103788	445	Xenium 5k
Sgms2	52494	446	Xenium 5k	Ccl7	71826	446	Xenium 5k	Lasp1	103547	446	Xenium 5k
Col12a1	52441	447	Xenium 5k	Ppfibp1	71660	447	Xenium 5k	Fam107b	103456	447	Xenium 5k
Col4a1	52380	448	Xenium 5k	Fam49b	71094	448	Xenium 5k	Ccna2	103401	448	Xenium 5k
Kmt2d	52364	449	Xenium 5k	Top2b	70947	449	Xenium 5k	Mmp13	103385	449	Xenium 5k
Klhl41	52231	450	Xenium 5k	Ap1b1	70622	450	Xenium 5k	Ube3a	103310	450	Xenium 5k
Mdm4	52101	451	Xenium 5k	Gstp1	70591	451	Xenium 5k	Selplg	103279	451	Xenium 5k
Cd37	52079	452	Xenium 5k	Ece1	70589	452	Xenium 5k	Ddb1	103110	452	Xenium 5k
Rangap1	52045	453	Xenium 5k	Sh3gl1	70505	453	Xenium 5k	Plpp3	103053	453	Xenium 5k
Scn4b	51917	454	Xenium 5k	Sdhc	70196	454	Xenium 5k	46273	102910	454	Xenium 5k
Slc2a3	51814	455	Xenium 5k	Tgfbr2	70188	455	Xenium 5k	Pi16	102703	455	Custom
Mib1	51806	456	Xenium 5k	Ptpa	70138	456	Xenium 5k	Atp6v0a1	102653	456	Xenium 5k
Hspg2	51629	457	Xenium 5k	Scrg1	69996	457	Custom	Ap2b1	102361	457	Xenium 5k
Mfn2	51383	458	Xenium 5k	Gas1	69949	458	Xenium 5k	Rbms1	102314	458	Xenium 5k
Ldb1	51300	459	Xenium 5k	Angptl4	69804	459	Xenium 5k	Cct3	101998	459	Xenium 5k
Akt1	51081	460	Xenium 5k	Prrc2b	69743	460	Xenium 5k	Vat1	101748	460	Xenium 5k
Psma4	50979	461	Xenium 5k	Ccnd3	69595	461	Xenium 5k	Ubr5	101605	461	Xenium 5k
Asap1	50928	462	Xenium 5k	Cd248	69513	462	Xenium 5k	Gas6	101461	462	Xenium 5k
Supt16	50914	463	Xenium 5k	Dbp	69479	463	Xenium 5k	Rgmb	101368	463	Xenium 5k
Prpf8	50679	464	Xenium 5k	Pik3r1	69402	464	Xenium 5k	H19	101247	464	Xenium 5k
Itsn2	50451	465	Xenium 5k	Cops8	69264	465	Xenium 5k	Cbl	101236	465	Xenium 5k
Bclaf1	50426	466	Xenium 5k	Dbn1	69227	466	Xenium 5k	Cd84	101112	466	Xenium 5k
Irf8	50383	467	Xenium 5k	Gsk3a	69199	467	Xenium 5k	Dpysl3	101078	467	Xenium 5k
Smtn	50382	468	Xenium 5k	Psmd1	69083	468	Xenium 5k	Fbxo3	100686	468	Xenium 5k
Add2	50246	469	Xenium 5k	Npc1	69043	469	Xenium 5k	Gyg	100522	469	Xenium 5k
Ggnbp2	50241	470	Xenium 5k	Itgb5	68550	470	Xenium 5k	Pja2	100464	470	Xenium 5k
Srsf4	50210	471	Xenium 5k	Socs3	68529	471	Xenium 5k	Mast2	100329	471	Xenium 5k
Eif3i	50010	472	Xenium 5k	Vps28	68525	472	Xenium 5k	Prrc2b	100239	472	Xenium 5k
Ranbp2	49897	473	Xenium 5k	Nek7	68516	473	Xenium 5k	Vdac2	100166	473	Xenium 5k
Mlec	49888	474	Xenium 5k	Marcksl1	68344	474	Xenium 5k	Glg1	99655	474	Xenium 5k
Supt5	49843	475	Xenium 5k	Runx2	68273	475	Xenium 5k	Syp	99634	475	Xenium 5k
Kmt2b	49839	476	Xenium 5k	Bax	68220	476	Xenium 5k	Mib1	99631	476	Xenium 5k
Cct3	49680	477	Xenium 5k	Mta2	68149	477	Xenium 5k	Pdcd4	99581	477	Xenium 5k
Clec3b	49410	478	Custom	Sel1l	68086	478	Xenium 5k	Amy2a5	99390	478	Xenium 5k
Birc5	49334	479	Xenium 5k	Smoc2	68020	479	Xenium 5k	Hspg2	99357	479	Xenium 5k
Col6a1	49303	480	Xenium 5k	Sulf2	68004	480	Xenium 5k	Rangap1	99137	480	Xenium 5k
Kif1b	49200	481	Xenium 5k	Cpsf6	67830	481	Xenium 5k	Mlec	99090	481	Xenium 5k
Trp53	49193	482	Xenium 5k	Mef2d	67621	482	Xenium 5k	Cdk5r2	98623	482	Xenium 5k
Cdkn1b	49117	483	Xenium 5k	Ifngr1	67450	483	Xenium 5k	Tpcn1	98370	483	Xenium 5k
Inpp5d	49103	484	Xenium 5k	Dvl1	67048	484	Xenium 5k	Akr1b3	98318	484	Xenium 5k
Cul4a	48903	485	Xenium 5k	Abca1	66928	485	Xenium 5k	Actn1	98309	485	Xenium 5k
Suz12	48871	486	Xenium 5k	Commd1	66836	486	Xenium 5k	Map2k2	98279	486	Xenium 5k
Rpn1	48805	487	Xenium 5k	Nploc4	66822	487	Xenium 5k	Zdhhc2	97928	487	Xenium 5k
Arrb1	48797	488	Xenium 5k	Tmem119	66664	488	Xenium 5k	Eif4g3	97921	488	Xenium 5k
Ncf4	48732	489	Xenium 5k	Map2k2	66627	489	Xenium 5k	Slc2a4	97693	489	Xenium 5k
Atp1b2	48670	490	Xenium 5k	Psmc2	66475	490	Xenium 5k	Rab21	97429	490	Xenium 5k
Sypl2	48633	491	Xenium 5k	Idh2	66307	491	Xenium 5k	Ifrd1	97057	491	Custom
Ap2b1	48509	492	Xenium 5k	Egfl7	66255	492	Xenium 5k	Pfkp	96712	492	Xenium 5k
Vdac2	48452	493	Xenium 5k	Spag9	66148	493	Xenium 5k	Ptbp1	96641	493	Xenium 5k
Pa2g4	48413	494	Xenium 5k	Irs1	66006	494	Xenium 5k	Kmt2e	96469	494	Xenium 5k
Sdhc	48375	495	Xenium 5k	Lif	65929	495	Xenium 5k	Trim28	96322	495	Xenium 5k
Gtf2a1	48252	496	Xenium 5k	Ncor1	65910	496	Xenium 5k	Flot1	96240	496	Xenium 5k
Tnks2	48223	497	Xenium 5k	Fcgr2b	65706	497	Xenium 5k	Cmip	96213	497	Xenium 5k
Eif4g3	48104	498	Xenium 5k	Myf6	65623	498	Xenium 5k	Rnf13	95892	498	Xenium 5k
Map4	48082	499	Xenium 5k	Cttn	65556	499	Xenium 5k	Ikzf1	95681	499	Xenium 5k
Ube3a	47904	500	Xenium 5k	Tgfb3	65492	500	Xenium 5k	Ctcf	95674	500	Xenium 5k
Ehmt2	47853	501	Xenium 5k	Pacsin3	65492	501	Xenium 5k	Tecr	95655	501	Xenium 5k
Sfrp4	47832	502	Xenium 5k	Lamtor4	65477	502	Xenium 5k	Dnmt1	94986	502	Xenium 5k
Map1lc3a	47795	503	Xenium 5k	Ctsl	65388	503	Xenium 5k	Coro1c	94837	503	Xenium 5k
H2afy	47730	504	Xenium 5k	Dync1li1	65317	504	Xenium 5k	Apobec3	94721	504	Xenium 5k
Azi2	47649	505	Xenium 5k	Gpc4	65278	505	Xenium 5k	Mfsd2b	94718	505	Xenium 5k
Csnk1a1	47543	506	Xenium 5k	Twf2	65250	506	Xenium 5k	Azi2	94643	506	Xenium 5k
Runx1	47318	507	Xenium 5k	Cdc16	65218	507	Xenium 5k	Sp3	94424	507	Xenium 5k
Ogt	47311	508	Xenium 5k	Thbs4	65059	508	Xenium 5k	Prpf8	94355	508	Xenium 5k
Rapgef1	47232	509	Xenium 5k	Chchd3	64819	509	Xenium 5k	Lyst	94350	509	Xenium 5k
Mapk1	47193	510	Xenium 5k	Rap1a	64786	510	Xenium 5k	Slc2a3	94331	510	Xenium 5k
Nde1	47181	511	Xenium 5k	Ecpas	64778	511	Xenium 5k	Lamtor1	94215	511	Xenium 5k
Hk2	47174	512	Xenium 5k	Notch2	64730	512	Xenium 5k	Rab1a	93682	512	Xenium 5k
Dock8	47173	513	Xenium 5k	Atp6v1a	64555	513	Xenium 5k	Lmo4	93620	513	Xenium 5k
Cks1b	47109	514	Xenium 5k	Flot1	64512	514	Xenium 5k	Cd151	93541	514	Xenium 5k
Washc2	47037	515	Xenium 5k	Baz1b	64504	515	Xenium 5k	Ssrp1	93454	515	Xenium 5k
Dctn2	46993	516	Xenium 5k	Fto	64443	516	Xenium 5k	Itgam	93431	516	Xenium 5k
Hcfc1	46870	517	Xenium 5k	Ankrd13a	64279	517	Xenium 5k	Rragd	93404	517	Xenium 5k
Rnh1	46840	518	Xenium 5k	Cdk19	64259	518	Custom	Tnfrsf14	93390	518	Xenium 5k
Adipoq	46805	519	Xenium 5k	Pkd1	64217	519	Xenium 5k	Fus	93101	519	Xenium 5k
Cnppd1	46693	520	Xenium 5k	Fh1	64063	520	Xenium 5k	Aplp2	92777	520	Xenium 5k
Cd68	46626	521	Xenium 5k	Cxcl14	63938	521	Xenium 5k	Rtn2	92548	521	Xenium 5k
Polr2f	46448	522	Xenium 5k	Ank3	63908	522	Custom	Sncb	92458	522	Xenium 5k
Cdkn2d	46383	523	Xenium 5k	Pcsk6	63848	523	Xenium 5k	Anapc2	92443	523	Xenium 5k
Mef2a	46382	524	Xenium 5k	Ppt1	63835	524	Xenium 5k	Enah	92397	524	Xenium 5k
Csf1r	46242	525	Xenium 5k	Spred1	63786	525	Xenium 5k	Ecpas	92271	525	Xenium 5k
Spi1	46188	526	Xenium 5k	Dek	63784	526	Xenium 5k	Psmc2	92177	526	Xenium 5k
Rbbp7	46181	527	Xenium 5k	Wapl	63748	527	Xenium 5k	Myo1e	91880	527	Xenium 5k
Tgfbr2	46094	528	Xenium 5k	Lamtor1	63744	528	Xenium 5k	Chad	91780	528	Custom
Map2k2	46091	529	Xenium 5k	Pten	63663	529	Xenium 5k	Mpc2	91663	529	Xenium 5k
Kpna2	46079	530	Xenium 5k	Eps15	63659	530	Xenium 5k	Eif3i	91501	530	Xenium 5k
Lasp1	46019	531	Xenium 5k	Fcgrt	63658	531	Xenium 5k	Csnk1a1	91434	531	Xenium 5k
Hipk2	45992	532	Xenium 5k	P3h3	63643	532	Xenium 5k	Fmr1	91396	532	Xenium 5k
Ankle2	45920	533	Xenium 5k	Psmb6	63617	533	Xenium 5k	Top2b	91204	533	Xenium 5k
Spta1	45847	534	Xenium 5k	Ranbp1	63611	534	Xenium 5k	Kras	91177	534	Xenium 5k
Art1	45755	535	Custom	Sfrp4	63374	535	Xenium 5k	Hsph1	91105	535	Xenium 5k
Actc1	45728	536	Xenium 5k	Nrp1	63334	536	Xenium 5k	Stk4	91092	536	Xenium 5k
Dbnl	45710	537	Xenium 5k	Pa2g4	63304	537	Xenium 5k	Xpo1	91062	537	Xenium 5k
Ptdss1	45665	538	Custom	Dag1	63217	538	Xenium 5k	Supt5	90865	538	Xenium 5k
Ptpn11	45620	539	Xenium 5k	Sorbs1	63168	539	Xenium 5k	Isl2	90846	539	Xenium 5k
Ckb	45582	540	Xenium 5k	Tgfb1	63146	540	Xenium 5k	Nfasc	90758	540	Custom
Chchd3	45539	541	Xenium 5k	Ptgs2	63032	541	Xenium 5k	Psmb6	90575	541	Xenium 5k
Cic	45528	542	Xenium 5k	Erp44	62938	542	Xenium 5k	Sirpa	90423	542	Xenium 5k
Ptp4a1	45525	543	Xenium 5k	Usp7	62895	543	Xenium 5k	Rb1	90198	543	Xenium 5k
Fgfr1	45505	544	Xenium 5k	Mib1	62825	544	Xenium 5k	Yy1	90057	544	Xenium 5k
Ptpn6	45250	545	Xenium 5k	Rtn2	62794	545	Xenium 5k	Baz1b	90035	545	Xenium 5k
Bmpr2	45193	546	Xenium 5k	Hjv	62754	546	Xenium 5k	Syne1	89301	546	Xenium 5k
Pten	45120	547	Xenium 5k	Igf2r	62699	547	Xenium 5k	Hist1h2bc	88818	547	Xenium 5k
Gars	45092	548	Xenium 5k	Lpin1	61970	548	Xenium 5k	Tnc	88802	548	Xenium 5k
Got2	45054	549	Xenium 5k	Rbpj	61929	549	Xenium 5k	Fgf12	88797	549	Xenium 5k
Brd8	45040	550	Xenium 5k	Med15	61904	550	Xenium 5k	Slc16a3	88792	550	Xenium 5k
Cdk9	45018	551	Xenium 5k	Cd81	61807	551	Xenium 5k	Ptpn11	88347	551	Xenium 5k
Psmc2	44999	552	Xenium 5k	Jpt1	61768	552	Xenium 5k	Ptp4a1	88299	552	Xenium 5k
Vav1	44895	553	Xenium 5k	Zeb1	61707	553	Xenium 5k	Gap43	88171	553	Xenium 5k
Igf1	44800	554	Xenium 5k	Hist1h2bc	61701	554	Xenium 5k	Sod2	87940	554	Xenium 5k
Flot2	44691	555	Xenium 5k	Ptbp1	61700	555	Xenium 5k	Hmox1	87570	555	Xenium 5k
E2f4	44685	556	Xenium 5k	Ppp1cc	61659	556	Xenium 5k	Mapk1	87528	556	Xenium 5k
Plxnb2	44610	557	Xenium 5k	Nid1	61615	557	Xenium 5k	Phf10	87345	557	Xenium 5k
Irf3	44555	558	Xenium 5k	Sptb	61592	558	Xenium 5k	Smyd2	86966	558	Xenium 5k
Hmmr	44509	559	Custom	Sec23a	61560	559	Xenium 5k	Vegfb	86949	559	Xenium 5k
Anpep	44422	560	Custom	Mfap5	61542	560	Xenium 5k	Cpsf6	86920	560	Xenium 5k
Dnm3os	44336	561	Custom	Anapc2	61279	561	Xenium 5k	Jup	86748	561	Xenium 5k
Prkaca	44293	562	Xenium 5k	Speg	61148	562	Xenium 5k	Elavl1	86740	562	Xenium 5k
Smarcc2	44284	563	Xenium 5k	Echs1	61025	563	Xenium 5k	Gnal	86637	563	Xenium 5k
Sema4d	44225	564	Xenium 5k	Snta1	60993	564	Xenium 5k	Vwf	86536	564	Xenium 5k
Hif1a	44100	565	Xenium 5k	Litaf	60825	565	Xenium 5k	Stub1	86436	565	Xenium 5k
Zeb2	43921	566	Xenium 5k	Arhgef12	60791	566	Xenium 5k	Tmem63b	86362	566	Xenium 5k
Vcam1	43808	567	Xenium 5k	Gbf1	60776	567	Xenium 5k	Itsn2	86252	567	Xenium 5k
Baz1a	43762	568	Xenium 5k	Jak2	60711	568	Xenium 5k	Bcl7b	86121	568	Xenium 5k
Rnf13	43649	569	Xenium 5k	46274	60705	569	Xenium 5k	Ptdss1	86098	569	Custom
Rpa1	43630	570	Xenium 5k	Hadh	60653	570	Xenium 5k	Ncor1	86071	570	Xenium 5k
Cdca8	43598	571	Xenium 5k	Agpat3	60603	571	Xenium 5k	Rbbp7	85987	571	Xenium 5k
Glud1	43496	572	Xenium 5k	Fbxo32	60590	572	Xenium 5k	Prkce	85807	572	Xenium 5k
Vwf	43195	573	Xenium 5k	Preb	60462	573	Xenium 5k	Echs1	85621	573	Xenium 5k
Rbms1	43172	574	Xenium 5k	Aif1	60444	574	Xenium 5k	Dag1	85475	574	Xenium 5k
Kdm5c	43159	575	Xenium 5k	Ssr2	60373	575	Xenium 5k	Emc10	85468	575	Xenium 5k
Rhoc	43039	576	Xenium 5k	Carm1	60331	576	Xenium 5k	Sirt2	85452	576	Xenium 5k
Thap12	42909	577	Xenium 5k	Tcf12	60239	577	Xenium 5k	Rheb	85315	577	Xenium 5k
Tcf3	42883	578	Xenium 5k	Pecam1	60116	578	Xenium 5k	Spib	85306	578	Xenium 5k
Cap2	42880	579	Xenium 5k	Sfrp2	60060	579	Xenium 5k	Hadh	85280	579	Xenium 5k
Dync1h1	42840	580	Xenium 5k	Emc3	60051	580	Xenium 5k	Art1	85142	580	Custom
Twf2	42775	581	Xenium 5k	Cxcl16	60042	581	Xenium 5k	Polr2f	85082	581	Xenium 5k
Plpp3	42708	582	Xenium 5k	Dusp6	59946	582	Xenium 5k	Gm2a	84958	582	Xenium 5k
Epdr1	42697	583	Custom	Polr2a	59936	583	Xenium 5k	Abcb4	84913	583	Xenium 5k
Saraf	42484	584	Xenium 5k	Bcl7c	59922	584	Xenium 5k	Bmp1	84674	584	Xenium 5k
Psmd6	42408	585	Xenium 5k	Kansl2	59820	585	Xenium 5k	Rap1a	84598	585	Xenium 5k
Gsdmd	42255	586	Xenium 5k	Rbms1	59498	586	Xenium 5k	Atp6ap2	84473	586	Xenium 5k
Epor	42248	587	Xenium 5k	Emcn	59339	587	Custom	Snf8	84441	587	Xenium 5k
Mob2	42227	588	Xenium 5k	Atf5	59309	588	Xenium 5k	Cavin1	84323	588	Xenium 5k
Gtpbp2	42214	589	Xenium 5k	Ddit4	59237	589	Xenium 5k	Cops8	84258	589	Xenium 5k
Kdm5a	42208	590	Xenium 5k	Mapk1	59121	590	Xenium 5k	Mef2a	84254	590	Xenium 5k
Polr2a	42166	591	Xenium 5k	Kmt2e	58932	591	Xenium 5k	Ldb1	84204	591	Xenium 5k
Srebf2	42141	592	Xenium 5k	Rbbp7	58891	592	Xenium 5k	Pbrm1	84117	592	Xenium 5k
Rab21	42103	593	Xenium 5k	Rnf13	58844	593	Xenium 5k	Glud1	84114	593	Xenium 5k
Usp47	42032	594	Xenium 5k	Prkaa2	58833	594	Xenium 5k	Rnh1	84027	594	Xenium 5k
Spast	41996	595	Xenium 5k	Cpeb4	58816	595	Xenium 5k	Tead1	83894	595	Xenium 5k
Ifngr1	41903	596	Xenium 5k	Cspg4	58786	596	Xenium 5k	Abca8a	83819	596	Xenium 5k
Ndel1	41862	597	Xenium 5k	Hadhb	58685	597	Xenium 5k	Wwp2	83758	597	Custom
Ghr	41845	598	Xenium 5k	Prpf19	58670	598	Xenium 5k	Spag9	83562	598	Xenium 5k
Prelp	41552	599	Xenium 5k	Tnfrsf1b	58496	599	Xenium 5k	Fbxo2	83547	599	Xenium 5k
Mpc1	41519	600	Xenium 5k	Rab6a	58428	600	Xenium 5k	Rpn1	83366	600	Xenium 5k
Knstrn	41424	601	Xenium 5k	Gatd3a	58405	601	Xenium 5k	Thrap3	83330	601	Xenium 5k
Pak2	41252	602	Xenium 5k	Tnks2	58331	602	Xenium 5k	Ehmt2	83326	602	Xenium 5k
Lcp2	41190	603	Xenium 5k	Mlec	58321	603	Xenium 5k	Chtop	83280	603	Xenium 5k
Anapc2	41132	604	Xenium 5k	Camk2g	58309	604	Xenium 5k	Kmt2d	83240	604	Xenium 5k
Erbin	41062	605	Xenium 5k	Cdh11	58291	605	Xenium 5k	Actr1b	83240	605	Xenium 5k
Ecpas	40959	606	Xenium 5k	Abcf1	58251	606	Xenium 5k	Csf3r	83219	606	Xenium 5k
Sel1l	40912	607	Xenium 5k	Csf3r	58061	607	Xenium 5k	Mark2	83098	607	Xenium 5k
Cyld	40900	608	Xenium 5k	Mast2	58058	608	Xenium 5k	Mia2	83022	608	Xenium 5k
Prrc2b	40867	609	Xenium 5k	Dtnbp1	58050	609	Xenium 5k	Furin	82974	609	Xenium 5k
Trim27	40809	610	Xenium 5k	Epdr1	58043	610	Custom	Pou4f1	82972	610	Xenium 5k
Snf8	40780	611	Xenium 5k	Syk	58040	611	Xenium 5k	Cic	82927	611	Xenium 5k
Lamb2	40761	612	Xenium 5k	Scn7a	57984	612	Custom	Col6a2	82869	612	Xenium 5k
Cd9	40721	613	Xenium 5k	Pak2	57891	613	Xenium 5k	Lgals9	82770	613	Xenium 5k
Psmd13	40659	614	Xenium 5k	Pdk4	57886	614	Xenium 5k	Jak2	82665	614	Xenium 5k
Kras	40555	615	Xenium 5k	Fbxo31	57865	615	Xenium 5k	Limk1	82534	615	Xenium 5k
Nfatc1	40523	616	Xenium 5k	Nbr1	57842	616	Xenium 5k	Fh1	82336	616	Xenium 5k
Smap1	40488	617	Xenium 5k	Mybbp1a	57796	617	Xenium 5k	Smtn	82180	617	Xenium 5k
Tsc22d3	40420	618	Xenium 5k	Gps1	57770	618	Xenium 5k	Araf	82112	618	Xenium 5k
Bex3	40405	619	Xenium 5k	Arrb2	57686	619	Xenium 5k	Diras1	82063	619	Xenium 5k
Grb10	40344	620	Xenium 5k	Ube3a	57601	620	Xenium 5k	Fto	82059	620	Xenium 5k
Mast2	40290	621	Xenium 5k	Il1r1	57596	621	Xenium 5k	Fcgrt	81880	621	Xenium 5k
Ikbkb	40267	622	Xenium 5k	Pja2	57553	622	Xenium 5k	Washc2	81689	622	Xenium 5k
Naa15	40216	623	Xenium 5k	Ckb	57427	623	Xenium 5k	Dbnl	81667	623	Xenium 5k
Rp2	40134	624	Xenium 5k	Acsl1	57258	624	Xenium 5k	Psmd6	81242	624	Xenium 5k
Itch	40119	625	Xenium 5k	Hipk2	57213	625	Xenium 5k	Cap2	81154	625	Xenium 5k
Atp6v0a1	40105	626	Xenium 5k	Sec22b	57134	626	Xenium 5k	Nedd4l	81148	626	Xenium 5k
Nrp2	40033	627	Xenium 5k	Rab28	57098	627	Xenium 5k	Dnajc5	81120	627	Xenium 5k
Ppp2r1a	39994	628	Xenium 5k	Mki67	57080	628	Xenium 5k	Gja1	80986	628	Xenium 5k
Ppt1	39879	629	Xenium 5k	Gramd1a	56990	629	Xenium 5k	Trim2	80968	629	Xenium 5k
Rab8a	39874	630	Xenium 5k	Cul4a	56894	630	Xenium 5k	Hipk2	80767	630	Xenium 5k
Pecam1	39869	631	Xenium 5k	Myo10	56891	631	Xenium 5k	Rxra	80712	631	Xenium 5k
Lox	39844	632	Xenium 5k	Phf10	56778	632	Xenium 5k	Nbr1	80580	632	Xenium 5k
Marcksl1	39839	633	Xenium 5k	Hnrnpk	56766	633	Xenium 5k	Cd81	80276	633	Xenium 5k
Elmo1	39810	634	Xenium 5k	Klc1	56729	634	Xenium 5k	Smarcd3	80246	634	Xenium 5k
Clk1	39796	635	Xenium 5k	Nnmt	56689	635	Custom	Iqgap1	80004	635	Xenium 5k
Rxra	39788	636	Xenium 5k	Psmd14	56556	636	Xenium 5k	Tnfrsf1a	79915	636	Xenium 5k
Aplp2	39734	637	Xenium 5k	Flot2	56465	637	Xenium 5k	Psmd14	79874	637	Xenium 5k
Rgs18	39719	638	Xenium 5k	Egln2	56383	638	Xenium 5k	Cnppd1	79872	638	Xenium 5k
Sort1	39669	639	Xenium 5k	Exoc4	56237	639	Xenium 5k	Nsf	79820	639	Xenium 5k
Agpat3	39668	640	Xenium 5k	Itgb2	56137	640	Xenium 5k	Samd14	79779	640	Xenium 5k
Abcf1	39560	641	Xenium 5k	Smarcc2	56117	641	Xenium 5k	Rph3a	79717	641	Xenium 5k
Ppp1cc	39542	642	Xenium 5k	Mcam	56064	642	Xenium 5k	Ptprc	79702	642	Xenium 5k
Mbp	39420	643	Custom	Usp25	56057	643	Xenium 5k	Usp47	79427	643	Xenium 5k
Stat3	39368	644	Xenium 5k	Araf	56004	644	Xenium 5k	Ackr1	79422	644	Xenium 5k
Ccn2	39355	645	Xenium 5k	Sdc1	55968	645	Xenium 5k	Rab5a	79390	645	Xenium 5k
Echs1	39314	646	Xenium 5k	Panx3	55949	646	Xenium 5k	Sema3b	79306	646	Xenium 5k
Anln	39265	647	Xenium 5k	Sema7a	55874	647	Custom	Bcl6	79257	647	Xenium 5k
Hck	39201	648	Xenium 5k	Pdcd4	55826	648	Xenium 5k	Psma4	79165	648	Xenium 5k
Cd81	39196	649	Xenium 5k	Fzd1	55823	649	Xenium 5k	Rapgef1	79094	649	Xenium 5k
Polg	39105	650	Xenium 5k	Washc2	55808	650	Xenium 5k	Becn1	79051	650	Xenium 5k
Pdgfrb	39055	651	Xenium 5k	Thra	55794	651	Xenium 5k	Dync1li1	79038	651	Xenium 5k
Itgb5	38982	652	Xenium 5k	Itgav	55771	652	Xenium 5k	Slc17a7	78519	652	Xenium 5k
Lmo2	38889	653	Xenium 5k	Itgam	55764	653	Xenium 5k	Il6st	78340	653	Xenium 5k
Smarcd2	38798	654	Xenium 5k	Ndel1	55569	654	Xenium 5k	Cat	78248	654	Xenium 5k
Exoc4	38765	655	Xenium 5k	Cd9	55542	655	Xenium 5k	Vps28	78234	655	Xenium 5k
Dnajc7	38747	656	Xenium 5k	Rai14	55493	656	Xenium 5k	Itgb3	78188	656	Xenium 5k
Ltbp1	38563	657	Xenium 5k	Isca1	55489	657	Xenium 5k	Tac1	78082	657	Xenium 5k
Prrx1	38552	658	Xenium 5k	Fus	55474	658	Xenium 5k	Capn1	77932	658	Xenium 5k
Becn1	38496	659	Xenium 5k	Rara	55397	659	Xenium 5k	Tgm2	77928	659	Xenium 5k
Smc3	38316	660	Xenium 5k	Rab5a	55379	660	Xenium 5k	Ppp3r1	77888	660	Xenium 5k
Emilin1	38299	661	Xenium 5k	Stub1	55190	661	Xenium 5k	Csnk2a1	77878	661	Xenium 5k
Notch2	38209	662	Xenium 5k	Gnai3	55104	662	Xenium 5k	Tnks2	77777	662	Xenium 5k
Atf5	38140	663	Xenium 5k	Srebf2	55051	663	Xenium 5k	Cdk9	77753	663	Xenium 5k
Sema7a	38123	664	Custom	Dnajb6	54988	664	Xenium 5k	Sema7a	77709	664	Custom
Cnp	38100	665	Xenium 5k	Camk2d	54929	665	Xenium 5k	H2afy	77517	665	Xenium 5k
Mafb	38045	666	Xenium 5k	Pkia	54807	666	Xenium 5k	Pltp	77110	666	Xenium 5k
Clic4	37996	667	Xenium 5k	Grb2	54764	667	Xenium 5k	Birc5	76997	667	Xenium 5k
Ino80d	37964	668	Xenium 5k	Vcp	54756	668	Xenium 5k	Dvl1	76944	668	Xenium 5k
Mpc2	37956	669	Xenium 5k	Psmd12	54741	669	Xenium 5k	Grik1	76833	669	Xenium 5k
Ncl	37845	670	Xenium 5k	C3	54591	670	Xenium 5k	Atg13	76718	670	Xenium 5k
Creg1	37657	671	Xenium 5k	Lgals9	54564	671	Xenium 5k	Cdipt	76700	671	Xenium 5k
Rock1	37594	672	Xenium 5k	Gpd1	54550	672	Xenium 5k	Slc25a20	76687	672	Xenium 5k
Slc2a4	37574	673	Xenium 5k	Ptpn11	54410	673	Xenium 5k	Hjv	76675	673	Xenium 5k
Gnb1	37549	674	Xenium 5k	Smarcd3	54193	674	Xenium 5k	Ndufa9	76639	674	Xenium 5k
Ap1g1	37539	675	Xenium 5k	Psmd13	54126	675	Xenium 5k	Dcaf7	76460	675	Xenium 5k
Erp44	37528	676	Xenium 5k	Golga2	54054	676	Xenium 5k	Polr2a	76415	676	Xenium 5k
Fubp1	37525	677	Xenium 5k	Trappc10	54051	677	Xenium 5k	Eepd1	76349	677	Xenium 5k
Sec24c	37466	678	Xenium 5k	Rnf14	53921	678	Xenium 5k	Pafah1b2	76324	678	Xenium 5k
Fto	37438	679	Xenium 5k	Evl	53612	679	Xenium 5k	Ndel1	76301	679	Xenium 5k
Cat	37381	680	Xenium 5k	Fasn	53448	680	Xenium 5k	Sema4d	76272	680	Xenium 5k
Memo1	37349	681	Xenium 5k	Mbp	53359	681	Custom	Cyld	76170	681	Xenium 5k
Isg15	37305	682	Xenium 5k	Pbrm1	53347	682	Xenium 5k	Dpy30	76104	682	Xenium 5k
Lyn	37258	683	Xenium 5k	Ext1	53326	683	Xenium 5k	Pacsin3	76033	683	Xenium 5k
Ep400	37251	684	Xenium 5k	Mlf1	53306	684	Xenium 5k	Zeb2	76018	684	Xenium 5k
Uhrf1	37215	685	Xenium 5k	Ehd4	53249	685	Xenium 5k	Ezr	75935	685	Xenium 5k
Gak	37170	686	Xenium 5k	Dbnl	53223	686	Xenium 5k	Ncl	75829	686	Xenium 5k
Tnpo1	37109	687	Xenium 5k	Sorl1	53187	687	Xenium 5k	Hmgcr	75719	687	Xenium 5k
Cavin1	37097	688	Xenium 5k	Yy1	53170	688	Xenium 5k	Ggnbp2	75571	688	Xenium 5k
Rragd	37088	689	Xenium 5k	Sirt2	53131	689	Xenium 5k	Avil	75451	689	Xenium 5k
Ppp6r3	36975	690	Xenium 5k	Ndufa9	53044	690	Xenium 5k	Camk2d	75382	690	Xenium 5k
Ilk	36961	691	Xenium 5k	Abl1	53026	691	Xenium 5k	Bub1b	75120	691	Xenium 5k
Bicd2	36942	692	Xenium 5k	Kmt2d	53009	692	Xenium 5k	Fmod	75111	692	Xenium 5k
Ankrd11	36942	693	Xenium 5k	Emc1	52978	693	Xenium 5k	Fli1	75090	693	Xenium 5k
Col4a2	36917	694	Xenium 5k	Fbxo3	52971	694	Xenium 5k	Supt16	74854	694	Xenium 5k
Cit	36873	695	Xenium 5k	Gaa	52943	695	Xenium 5k	Dnm1l	74756	695	Xenium 5k
Gbf1	36844	696	Xenium 5k	Vamp3	52934	696	Xenium 5k	Lztr1	74747	696	Xenium 5k
Bax	36835	697	Xenium 5k	Snf8	52798	697	Xenium 5k	Mob2	74714	697	Xenium 5k
Cenpf	36831	698	Xenium 5k	Ncf1	52796	698	Xenium 5k	Ap1g1	74576	698	Xenium 5k
Commd1	36726	699	Xenium 5k	Sp3	52783	699	Xenium 5k	Emc1	74564	699	Xenium 5k
Arap1	36711	700	Xenium 5k	Smad4	52645	700	Xenium 5k	Mtus1	74487	700	Xenium 5k
Scn4a	36692	701	Xenium 5k	Slc8a1	52629	701	Xenium 5k	Lamb2	74423	701	Xenium 5k
Lamc1	36648	702	Xenium 5k	Otud5	52620	702	Xenium 5k	Ppt1	74288	702	Xenium 5k
Adgre5	36593	703	Xenium 5k	Tmem259	52558	703	Xenium 5k	Shc1	74258	703	Xenium 5k
Dpy30	36555	704	Xenium 5k	Mpc2	52536	704	Xenium 5k	Fermt3	74126	704	Xenium 5k
Bach2	36550	705	Xenium 5k	Mpz	52517	705	Custom	Hcfc1	74019	705	Xenium 5k
Myo1e	36465	706	Xenium 5k	Glis3	52489	706	Xenium 5k	Thap12	73984	706	Xenium 5k
Epb42	36420	707	Xenium 5k	Agpat4	52487	707	Xenium 5k	Gtf2a1	73927	707	Xenium 5k
Mtus1	36378	708	Xenium 5k	Utrn	52475	708	Xenium 5k	Pkn1	73881	708	Xenium 5k
Bcl6	36331	709	Xenium 5k	Snrpa	52174	709	Xenium 5k	Sumo1	73839	709	Xenium 5k
Atp6v1a	36299	710	Xenium 5k	Ap2b1	52093	710	Xenium 5k	Stat3	73812	710	Xenium 5k
Glg1	36201	711	Xenium 5k	Bhlhe40	52053	711	Xenium 5k	Psmd13	73650	711	Xenium 5k
Arhgef6	36195	712	Xenium 5k	Jup	52020	712	Xenium 5k	Ifi27	73508	712	Xenium 5k
Dcaf7	36120	713	Xenium 5k	Rbbp4	51969	713	Xenium 5k	Cttn	73424	713	Xenium 5k
Syncrip	36115	714	Xenium 5k	Crlf1	51915	714	Custom	Igkc	73324	714	Xenium 5k
Cav1	36024	715	Xenium 5k	Cacna2d1	51837	715	Xenium 5k	Gnai3	73270	715	Xenium 5k
Dlgap4	35996	716	Xenium 5k	Unc93b1	51826	716	Xenium 5k	Axl	72997	716	Xenium 5k
Psmb6	35995	717	Xenium 5k	Stk11	51803	717	Xenium 5k	Psmd12	72961	717	Xenium 5k
Diras1	35979	718	Xenium 5k	Ryk	51682	718	Xenium 5k	Cul4a	72877	718	Xenium 5k
Cd5l	35954	719	Xenium 5k	Pdgfra	51490	719	Xenium 5k	Sel1l	72726	719	Xenium 5k
Nampt	35949	720	Xenium 5k	Huwe1	51372	720	Xenium 5k	Ranbp2	72719	720	Xenium 5k
Cdh11	35879	721	Xenium 5k	Kirrel	51346	721	Xenium 5k	Pa2g4	72678	721	Xenium 5k
Unc93b1	35874	722	Xenium 5k	Naa15	51336	722	Xenium 5k	Myo1c	72498	722	Xenium 5k
Dpf2	35814	723	Xenium 5k	Adgre1	51336	723	Xenium 5k	Egln2	72438	723	Xenium 5k
Sirt7	35751	724	Xenium 5k	Tmem63b	51288	724	Xenium 5k	Ank2	72301	724	Xenium 5k
Copg1	35747	725	Xenium 5k	Cdkn1c	51271	725	Xenium 5k	Dnajc7	72189	725	Xenium 5k
Vcp	35726	726	Xenium 5k	Nfat5	51245	726	Xenium 5k	Bclaf1	72189	726	Xenium 5k
Cd44	35662	727	Xenium 5k	Xpo1	51200	727	Xenium 5k	Ly6d	72187	727	Custom
Ago2	35651	728	Xenium 5k	Ccr1	51150	728	Xenium 5k	Wdtc1	72116	728	Xenium 5k
Bcl7b	35632	729	Xenium 5k	Mdk	51126	729	Xenium 5k	Psmd1	72059	729	Xenium 5k
Pkd1	35625	730	Xenium 5k	Selplg	51114	730	Xenium 5k	Idi1	72023	730	Xenium 5k
Ilkap	35612	731	Xenium 5k	Parva	51105	731	Xenium 5k	Ppp4r3a	71881	731	Xenium 5k
Eif2a	35601	732	Xenium 5k	Sec24c	51081	732	Xenium 5k	Nploc4	71861	732	Xenium 5k
Tal1	35535	733	Xenium 5k	Wls	50938	733	Xenium 5k	Calu	71826	733	Xenium 5k
Wdtc1	35469	734	Xenium 5k	Lifr	50843	734	Xenium 5k	Slc40a1	71667	734	Xenium 5k
Thra	35414	735	Xenium 5k	Ogt	50836	735	Xenium 5k	C3	71611	735	Xenium 5k
Elf2	35391	736	Xenium 5k	Ube2r2	50790	736	Xenium 5k	Cav1	71552	736	Xenium 5k
Nr3c1	35355	737	Xenium 5k	Bcl6	50708	737	Xenium 5k	Eno1	71530	737	Xenium 5k
Ep300	35330	738	Xenium 5k	Arap1	50696	738	Xenium 5k	Naa15	71336	738	Xenium 5k
Scrib	35243	739	Xenium 5k	Mllt6	50580	739	Xenium 5k	Comt	71300	739	Xenium 5k
Dvl1	35224	740	Xenium 5k	Neo1	50553	740	Xenium 5k	Smarcc2	71162	740	Xenium 5k
Khsrp	35201	741	Xenium 5k	Lmnb1	50462	741	Xenium 5k	Fat1	70940	741	Xenium 5k
Ccnd2	35197	742	Xenium 5k	Elf2	50428	742	Xenium 5k	Slc6a8	70595	742	Xenium 5k
Nek7	35139	743	Xenium 5k	Sgta	50318	743	Xenium 5k	Prex1	70548	743	Custom
Maz	35099	744	Xenium 5k	Prkcd	50187	744	Xenium 5k	Nosip	70543	744	Xenium 5k
Capn1	34987	745	Xenium 5k	Pkn1	50184	745	Xenium 5k	Sox6	70496	745	Xenium 5k
Zc3h11a	34963	746	Xenium 5k	Irf3	50094	746	Xenium 5k	Smarca2	70271	746	Xenium 5k
Nbr1	34954	747	Xenium 5k	Mia2	50083	747	Xenium 5k	Prkab1	70263	747	Xenium 5k
Pcnt	34886	748	Xenium 5k	Cyb5a	50057	748	Xenium 5k	Lamtor2	70228	748	Xenium 5k
Sost	34787	749	Xenium 5k	Bach1	49739	749	Xenium 5k	Ddit4	70078	749	Xenium 5k
Fpr2	34738	750	Xenium 5k	Wwtr1	49695	750	Xenium 5k	Diablo	69981	750	Xenium 5k
Nploc4	34735	751	Xenium 5k	Ptpn1	49662	751	Xenium 5k	Srsf4	69907	751	Xenium 5k
Rab28	34732	752	Xenium 5k	Impad1	49588	752	Xenium 5k	Camk2g	69662	752	Xenium 5k
Btrc	34728	753	Xenium 5k	Map2k1	49544	753	Xenium 5k	Mllt6	69612	753	Xenium 5k
Gtf2a2	34652	754	Xenium 5k	Adh5	49472	754	Xenium 5k	Mkln1	69425	754	Xenium 5k
46274	34636	755	Xenium 5k	Nfe2l2	49397	755	Xenium 5k	Mturn	69397	755	Xenium 5k
Pml	34629	756	Xenium 5k	Setd5	49392	756	Xenium 5k	Cyfip1	69360	756	Xenium 5k
Setd5	34596	757	Xenium 5k	C3ar1	49372	757	Xenium 5k	Dbn1	69314	757	Xenium 5k
Nfe2l2	34522	758	Xenium 5k	46270	49366	758	Xenium 5k	Preb	69239	758	Xenium 5k
Ogn	34507	759	Xenium 5k	G3bp1	49354	759	Xenium 5k	Kpna2	69169	759	Xenium 5k
Lamtor1	34500	760	Xenium 5k	Cul1	49283	760	Xenium 5k	Ccser2	69084	760	Xenium 5k
[truncated: 4,346 more rows]
